# Supplementary material for: Large-scale analysis of SARS-CoV-2 spike-glycoprotein mutants demonstrates the need for continuous screening of virus isolates
Source: PLoS One. 2021 Sep 27;16(9):e0249254. doi: 10.1371/journal.pone.0249254 (PMC8475993; doi:10.1371/journal.pone.0249254)
Supplement: S1 Table — (XLSX) [file pone.0249254.s002.xlsx]

## Sheet: Tabelle1
S1 Table. Overview of the 6,666 distinct non-synonymous mutations in the spike protein of SARS-CoV- 2 detected in genome assemblies and NGS data sets. The date of accumulation of 10 samples with the given mutation could only be determined if at least 10 samples with this mutation had collection date information.
Reference	Position	Mutation	Sample origin (number of samples) with mutation	Total number of samples with mutation	Date and location of first occurence of mutation	Date of accumulation of 10 samples with mutation	Total number of samples collected in the time interval between first occurence and accumulation of 10 samples with mutation
D	614	G	United Kingdom (374764), United States (266007), Denmark (49812), Germany (45004), Japan (30027), Canada (26051), Switzerland (25547), Netherlands (20622), Italy (18380), Spain (18274), France (17250), Australia (16228), Belgium (13674), Sweden (12527), India (9094), Ireland (8034), Luxembourg (5919), Brazil (5809), Slovenia (5594), Portugal (5558), Poland (5395), Norway (5326), South Africa (487…	1056342	2020-01-01 / Italy, Poland, United Kingdom, Russian Federation, United States	2020-01-01	577
P	681	H	United Kingdom (206041), United States (34358), Germany (21562), Netherlands (8344), Italy (8088), France (7207), Switzerland (6015), Belgium (5960), Ireland (5578), Spain (5497), Denmark (5076), Sweden (4638), Poland (3618), Canada (2770), Mexico (2415), Israel (1921), Norway (1804), Portugal (1766), Luxembourg (1591), Slovakia (1402), Czechia (1059), Finland (932), Slovenia (890), Bulgaria (831…	346194	2020-02-06 / India	2020-03-29	36751
N	501	Y	United Kingdom (204799), Germany (21434), United States (20065), Netherlands (8740), Italy (8582), France (8428), Belgium (6798), Switzerland (5941), Ireland (5454), Spain (5256), Denmark (4890), Sweden (4715), Poland (3258), Canada (2861), Norway (1968), Luxembourg (1892), South Africa (1854), Israel (1667), Portugal (1583), Turkey (1482), Slovakia (1395), Czechia (1068), Slovenia (914), Finland…	334459	2020-02-14 / Belgium	2020-06-12	121198
T	716	I	United Kingdom (205809), Germany (20910), United States (19405), Netherlands (8313), Italy (8066), France (7371), Belgium (6249), Switzerland (5980), Ireland (5596), Spain (5443), Denmark (5053), Sweden (4467), Poland (3261), Canada (2704), Norway (1779), Portugal (1741), Israel (1710), Luxembourg (1467), Slovakia (1402), Czechia (1051), Slovenia (892), Finland (875), Bulgaria (825), Austria (674…	326465	2020-02-14 / Belgium	2020-03-31	41521
A	570	D	United Kingdom (205785), Germany (20609), United States (18818), Italy (8261), Netherlands (8189), France (7300), Belgium (5887), Switzerland (5783), Ireland (5569), Spain (5240), Denmark (4873), Sweden (4456), Poland (3250), Canada (2701), Norway (1779), Portugal (1739), Israel (1730), Luxembourg (1471), Slovakia (1402), Czechia (1053), Finland (899), Slovenia (887), Bulgaria (831), Austria (673…	324507	2020-02-14 / Belgium	2020-09-30	238673
D	1118	H	United Kingdom (205563), Germany (20779), United States (18606), Netherlands (8274), Italy (8168), France (7280), Belgium (5828), Switzerland (5790), Ireland (5579), Spain (5256), Denmark (4867), Sweden (4464), Poland (3250), Canada (2701), Norway (1780), Portugal (1737), Israel (1729), Luxembourg (1469), Slovakia (1400), Czechia (1054), Finland (906), Slovenia (903), Bulgaria (830), Lithuania (6…	324209	2020-02-14 / Belgium	2020-09-28	236180
S	982	A	United Kingdom (205652), Germany (20979), United States (18129), Netherlands (8271), Italy (8162), France (7305), Belgium (5890), Switzerland (5796), Ireland (5569), Spain (5216), Denmark (4871), Sweden (4456), Poland (3248), Canada (2700), Norway (1781), Israel (1728), Portugal (1707), Luxembourg (1470), Slovakia (1402), Czechia (1052), Slovenia (901), Finland (864), Bulgaria (831), Austria (663…	323994	2020-02-14 / Belgium	2020-09-30	238673
A	222	V	United Kingdom (84210), Denmark (21548), Germany (8353), Spain (7064), Switzerland (5267), Italy (4922), Netherlands (4390), Sweden (3437), Iceland (2683), Lithuania (1640), Portugal (1332), Belgium (1163), France (1160), United States (1109), Ireland (1025), Luxembourg (855), Norway (615), Gibraltar (493), Latvia (441), Canada (217), Austria (207), Estonia (156), Croatia (155), Poland (143), Isr…	153624	2020-01-01 / United Kingdom	2020-03-13	7497
L	18	F	United Kingdom (53281), Germany (4009), United States (2698), Denmark (2287), Lithuania (1652), Canada (1061), France (1005), Sweden (1005), Belgium (896), Brazil (845), South Africa (755), Italy (672), Netherlands (594), Luxembourg (532), Ireland (523), Norway (489), Switzerland (341), Latvia (339), Spain (313), Estonia (158), Japan (136), Finland (134), Austria (129), Portugal (107), India (103…	75515	2020-02-27 / Iceland, United Kingdom	2020-03-14	7455
S	477	N	Australia (10324), Denmark (5302), Switzerland (5026), United Kingdom (3591), United States (3414), France (3345), Germany (2593), Luxembourg (1445), Belgium (1176), Netherlands (1077), Sweden (648), Italy (634), Canada (415), Austria (333), Portugal (312), Spain (224), Finland (203), Hungary (201), Norway (144), Slovenia (140), Russian Federation (94), French Guiana (87), Poland (72), Mozambique…	41507	2020-01-27 / France	2020-03-28	35335
L	452	R	United States (29326), United Kingdom (504), Switzerland (318), France (317), Italy (254), Panama (242), India (195), Israel (178), Mexico (161), Portugal (116), Germany (114), Angola (110), Nigeria (82), Belgium (68), Croatia (58), Costa Rica (54), Denmark (50), Not available (47), Sweden (40), Australia (38), Aruba (36), Netherlands (36), Slovenia (31), Canada (30), Singapore (27), Spain (27), …	32680	2020-03-15 / United States	2020-05-14	93510
L	5	F	United States (13804), United Kingdom (6908), Israel (1633), Denmark (632), Germany (620), Netherlands (511), France (510), Switzerland (446), Japan (403), Canada (367), Belgium (329), Spain (229), Italy (164), Sweden (149), India (126), Finland (125), Thailand (122), Poland (109), Mexico (99), Lithuania (94), Norway (79), Australia (75), Ireland (75), Slovenia (71), Luxembourg (68), Portugal (68…	28604	2020-01-01 / United Kingdom, United States	2020-02-10	884
S	13	I	United States (25993), Mexico (151), United Kingdom (94), Netherlands (56), Not available (47), Aruba (35), Denmark (32), Canada (25), Japan (23), Australia (21), Germany (18), Chile (9), France (9), Israel (8), Guam (7), Spain (7), Taiwan, Province of China (7), Italy (6), India (5), Singapore (5), Bangladesh (4), New Zealand (4), South Africa (4), Sweden (4), Switzerland (4), Costa Rica (3), Ca…	26599	2020-01-01 / United Kingdom	2020-04-27	85283
W	152	C	United States (25470), Mexico (147), Not available (47), Aruba (35), Denmark (25), Netherlands (19), United Kingdom (18), Australia (17), Japan (17), Canada (13), Chile (9), France (7), Guam (7), Israel (7), Taiwan, Province of China (7), Germany (5), New Zealand (4), Singapore (4), Costa Rica (3), Switzerland (3), Cambodia (2), Norway (2), Spain (2), Sweden (2), Turkey (2), Argentina (1), Colomb…	25882	2020-03-15 / United States	2020-09-26	225876
E	484	K	United States (8527), South Africa (1901), Brazil (1726), United Kingdom (1246), France (1154), Belgium (1074), Germany (944), Japan (943), Italy (715), Netherlands (620), Luxembourg (451), Sweden (333), Canada (279), Austria (274), Norway (255), Switzerland (252), Turkey (241), India (169), Denmark (154), Malawi (154), Singapore (137), Spain (130), Nigeria (119), Ireland (115), Chile (104), Zimb…	23465	2020-03-15 / United States	2020-05-10	89696
N	439	K	Denmark (4667), United Kingdom (4623), Slovenia (3461), Germany (2547), Switzerland (1205), Italy (1101), Sweden (825), Netherlands (453), Czechia (418), Austria (368), Belgium (295), Croatia (295), Poland (288), France (277), Ireland (268), Norway (231), Indonesia (210), Papua New Guinea (202), Iceland (148), Spain (138), United States (115), Slovakia (109), Romania (89), Australia (81), Cyprus …	23112	2020-03-16 / United Kingdom	2020-03-23	15071
S	98	F	Netherlands (2686), Germany (2657), Denmark (2598), United Kingdom (2577), Belgium (1489), Switzerland (1034), United States (936), Sweden (917), Luxembourg (771), France (417), Poland (402), Spain (257), Norway (121), Canada (102), Italy (94), Portugal (75), Czechia (52), Estonia (52), Greece (37), Lithuania (37), Japan (34), Austria (29), Iceland (29), Slovenia (24), India (22), Croatia (19), T…	17693	2020-01-01 / United States	2020-03-14	8600
Q	677	H	United States (10219), United Kingdom (2461), Denmark (639), Japan (616), Canada (401), Switzerland (338), Germany (311), Italy (290), India (288), France (188), Netherlands (131), Egypt (119), Nigeria (119), Spain (117), North Macedonia (103), Israel (78), Belgium (71), Mexico (69), Norway (60), Sweden (54), Indonesia (38), Slovenia (38), Luxembourg (37), Turkey (37), Australia (34), Ireland (34…	17301	2020-01-20 / United States	2020-03-20	19360
A	701	V	United States (5851), South Africa (2052), France (1013), United Kingdom (943), Germany (764), Belgium (690), Turkey (588), Netherlands (436), Luxembourg (415), Sweden (306), Austria (234), Malaysia (230), Singapore (216), Norway (203), Zimbabwe (201), Switzerland (197), Malawi (151), Bangladesh (92), Canada (87), Botswana (82), Ireland (75), Israel (68), Italy (63), Australia (62), Portugal (62)…	15808	2020-03-14 / Thailand	2020-04-29	80423
T	95	I	United States (8754), United Kingdom (953), Germany (305), Denmark (207), Netherlands (149), India (129), Israel (126), Spain (96), France (88), Switzerland (85), Italy (80), Belgium (62), Canada (36), Turkey (36), Poland (34), Ireland (31), Australia (30), Sweden (28), Czechia (24), Brazil (23), Aruba (21), Norway (20), South Africa (20), Lebanon (19), Singapore (18), Japan (16), Mexico (16), Sa…	11640	2020-01-29 / United Kingdom	2020-03-17	13638
T	732	A	United States (7219), Mexico (2749), Switzerland (152), Germany (151), Canada (141), Netherlands (55), United Kingdom (49), Spain (37), Aruba (22), France (19), Martinique (8), Chile (7), Denmark (6), Israel (6), Japan (6), Costa Rica (5), Argentina (4), Belgium (3), Luxembourg (3), Sweden (3), Brazil (2), Not available (2), Australia (1), Finland (1), New Zealand (1), Norway (1), Poland (1), Ser…	10656	2020-04-04 / Mexico	2020-05-01	41263
A	262	S	United Kingdom (4588), Italy (2152), Sweden (804), Netherlands (584), Germany (352), Switzerland (346), Denmark (308), United States (243), France (120), Spain (114), Luxembourg (94), Belgium (93), Croatia (73), Norway (62), Portugal (34), Canada (30), Slovenia (27), Poland (22), Chile (18), India (14), Israel (14), Iceland (12), Jordan (11), Gibraltar (10), Greece (8), Not available (6), Austral…	10203	2020-02-24 / Not available	2020-04-02	46067
D	253	G	United States (9066), United Kingdom (158), Germany (32), Denmark (30), Aruba (16), Switzerland (15), Italy (12), Argentina (11), Ecuador (10), Ireland (10), Netherlands (10), France (8), Canada (7), Japan (7), Australia (6), Finland (6), Greece (6), Singapore (6), Spain (6), Mexico (5), Belgium (4), Croatia (4), Chile (3), Not available (3), Poland (3), Portugal (3), Russian Federation (3), Braz…	9468	2020-03-24 / Spain	2020-04-10	36822
D	80	A	South Africa (2014), France (1008), Belgium (680), Germany (667), United Kingdom (511), Turkey (441), Luxembourg (415), Netherlands (400), United States (367), Sweden (300), Austria (233), Norway (203), Zimbabwe (197), Malawi (153), Switzerland (141), Singapore (118), Bangladesh (91), Botswana (91), Mozambique (67), Canada (64), Israel (64), Italy (52), Ireland (43), Kenya (42), Australia (41), P…	8880	2020-03-24 / New Zealand	2020-04-20	51729
K	417	N	South Africa (1954), France (1004), Belgium (664), Germany (544), Turkey (532), United Kingdom (510), Luxembourg (416), Netherlands (397), United States (390), Sweden (302), Austria (235), Norway (205), Zimbabwe (197), Malawi (153), Switzerland (138), Singapore (118), Bangladesh (88), Botswana (88), Canada (79), Israel (65), Mozambique (63), Italy (52), Portugal (52), Ireland (44), Kenya (42), Au…	8795	2020-04-16 / United Kingdom	2020-09-09	142950
T	478	K	United States (5583), Mexico (2269), Germany (169), Sweden (158), Switzerland (157), Netherlands (59), United Kingdom (47), France (45), Turkey (28), Spain (27), Canada (25), Aruba (21), Belgium (20), Martinique (8), Bulgaria (6), Chile (6), Israel (5), Australia (4), Denmark (4), India (4), Portugal (4), Angola (3), Costa Rica (3), Luxembourg (3), Brazil (2), Japan (2), Not available (2), Singap…	8678	2020-04-28 / United States	2020-08-18	104011
D	215	G	South Africa (1793), France (1031), Belgium (675), Germany (649), United Kingdom (509), Netherlands (440), Luxembourg (423), United States (412), Sweden (302), Austria (232), Norway (203), Zimbabwe (181), Malawi (150), Switzerland (146), Singapore (121), Bangladesh (88), Botswana (79), Canada (79), Ireland (77), Israel (68), Turkey (67), Mozambique (63), Italy (52), Portugal (51), Kenya (43), Aus…	8423	2020-01-23 / Canada	2020-05-18	104563
Q	675	H	Japan (2420), United States (1954), United Kingdom (777), Switzerland (597), Germany (581), Italy (522), Canada (379), France (177), Denmark (114), India (101), Belgium (100), Spain (74), Mexico (69), Netherlands (67), Chile (62), Sweden (43), Brazil (35), Turkey (35), South Africa (28), Bangladesh (24), Australia (23), Luxembourg (20), Portugal (19), Israel (18), Ghana (16), Finland (11), Peru (…	8403	2020-02-16 / Chile	2020-03-08	2592
V	1176	F	Brazil (3281), United States (1770), Canada (565), Italy (476), Germany (297), United Kingdom (290), Belgium (289), Switzerland (146), Netherlands (130), Chile (104), Japan (97), Philippines (88), France (68), Spain (68), Portugal (67), French Guiana (66), Suriname (56), Norway (52), Paraguay (45), Argentina (39), Ireland (35), Sweden (34), Mexico (33), Denmark (26), Australia (25), Peru (25), Co…	8342	2020-01-01 / United Kingdom	2020-03-15	10076
P	272	L	United Kingdom (2725), Italy (2222), Switzerland (744), Sweden (671), Netherlands (499), Germany (338), Denmark (263), Luxembourg (92), Croatia (70), Belgium (65), Norway (62), France (60), Spain (60), Portugal (34), United States (33), Poland (22), Iceland (13), Canada (11), Gibraltar (11), Slovenia (9), Greece (8), Finland (6), United Arab Emirates (6), Australia (5), Austria (4), Lithuania (4)…	8063	2020-03-10 / Netherlands	2020-06-03	111055
D	138	Y	United States (1781), Germany (932), Brazil (855), Norway (664), Italy (452), United Kingdom (384), Belgium (288), Russian Federation (206), Spain (190), Canada (180), Netherlands (129), India (118), Denmark (105), Switzerland (93), Chile (89), Peru (61), France (56), Mexico (56), Japan (53), Estonia (46), Poland (44), Turkey (36), Singapore (31), Sweden (31), Israel (27), Qatar (26), Ireland (24…	7165	2020-01-12 / India	2020-04-02	46524
P	26	S	United States (3101), Brazil (832), United Kingdom (785), Italy (531), Belgium (284), Netherlands (180), Canada (164), Luxembourg (115), Germany (100), Chile (85), Switzerland (75), Ireland (71), France (53), Spain (47), Japan (44), Portugal (34), Mexico (25), Peru (24), Denmark (22), Sweden (19), India (15), Turkey (13), Colombia (12), Australia (9), Slovenia (9), Suriname (9), Croatia (8), Fren…	6760	2020-03-06 / Costa Rica	2020-03-31	39838
M	153	T	Japan (4664), Russian Federation (379), Lithuania (220), Germany (179), United Kingdom (170), France (169), United States (139), Latvia (138), Brazil (89), Canada (57), Estonia (57), Norway (57), Kazakhstan (44), Switzerland (33), Denmark (30), Israel (27), Spain (26), Sweden (26), Turkey (24), China (23), Poland (21), Hong Kong (20), Singapore (17), Netherlands (16), Luxembourg (12), Finland (8)…	6719	2020-01-24 / China	2020-03-01	928
L	189	F	Slovenia (3574), Switzerland (489), United Kingdom (450), Germany (406), Sweden (275), United States (144), Austria (132), Croatia (89), Italy (68), North Macedonia (36), Denmark (26), Poland (24), Belgium (18), Netherlands (18), Spain (14), Mexico (8), France (4), Bosnia and Herzegovina (3), Bulgaria (3), Hungary (3), Norway (3), Portugal (3), Canada (2), Chile (2), Czechia (2), Liechtenstein (2…	5805	2020-05-25 / United States	2020-08-25	87140
V	772	I	Slovenia (3571), Switzerland (486), United Kingdom (459), Germany (379), Sweden (271), Austria (133), Croatia (89), Italy (70), United States (70), North Macedonia (36), Denmark (25), Poland (24), Belgium (22), Netherlands (18), India (17), France (5), Peru (4), Bosnia and Herzegovina (3), Bulgaria (3), Hungary (3), Norway (3), Czechia (2), Liechtenstein (2), Portugal (2), Turkey (2), Canada (1),…	5707	2020-03-17 / Turkey	2020-06-09	106846
H	655	Y	United Kingdom (1546), Brazil (842), United States (766), Italy (473), France (327), Belgium (296), Canada (249), Netherlands (127), Germany (104), Chile (97), Spain (84), Switzerland (60), Japan (54), Turkey (50), Denmark (48), Peru (40), Portugal (33), Slovenia (30), Ireland (28), India (27), Colombia (26), Sweden (24), South Africa (19), Israel (17), Panama (16), Australia (15), Poland (11), F…	5560	2020-01-01 / United Kingdom, United States	2020-01-01	577
K	1191	N	United States (4025), United Kingdom (331), Netherlands (48), France (39), Brazil (23), Japan (22), Switzerland (22), Mexico (18), Belgium (17), Germany (16), India (14), Luxembourg (12), Canada (11), Denmark (9), Poland (8), Australia (6), Italy (6), Spain (6), Bangladesh (4), Chile (4), Aruba (3), Bulgaria (3), Israel (3), Russian Federation (3), South Africa (3), Tunisia (3), Czechia (2), Domi…	4683	2020-03-16 / Tunisia	2020-03-31	32345
E	583	D	United Kingdom (3110), United States (563), Switzerland (251), Germany (135), United Arab Emirates (108), Netherlands (51), Italy (39), Ireland (38), India (37), Denmark (29), Norway (27), Australia (24), Belgium (22), Sweden (21), Japan (19), Luxembourg (15), Poland (14), France (10), Spain (10), Brazil (9), Czechia (9), Lithuania (8), Canada (6), South Africa (6), Mexico (5), Not available (5),…	4619	2020-03-15 / United States, Benin	2020-03-22	14326
L	54	F	United States (1171), Norway (940), Japan (616), United Kingdom (540), Canada (390), India (145), Netherlands (91), Denmark (56), Germany (51), Spain (38), Switzerland (33), Turkey (26), Italy (22), Mexico (20), Belgium (19), Portugal (17), Brazil (13), Poland (13), France (12), South Africa (11), Chile (10), Australia (9), Croatia (9), Ukraine (9), Israel (7), Sweden (7), Peru (5), Iceland (4), …	4337	2020-01-01 / United Kingdom	2020-03-14	8600
S	494	P	United States (2423), United Kingdom (964), Spain (193), Italy (60), Germany (58), Netherlands (40), Denmark (35), Switzerland (33), Bonaire, Sint Eustatius and Saba (18), Aruba (16), Canada (15), Japan (15), France (13), India (12), Indonesia (11), Mexico (10), Lithuania (9), Luxembourg (8), Belgium (7), Chile (5), Israel (5), Poland (5), Slovenia (5), Sweden (5), Dominican Republic (4), Ghana (…	3999	2020-03-18 / Spain	2020-04-05	37953
G	769	V	United States (1516), Japan (876), United Kingdom (423), Denmark (245), France (245), Germany (93), Austria (59), Belgium (51), South Africa (45), Canada (44), Spain (42), Netherlands (41), Portugal (33), Switzerland (28), Mexico (18), India (17), Italy (14), Sweden (13), Poland (11), Russian Federation (9), Australia (8), Trinidad and Tobago (8), Turkey (8), Angola (7), Bangladesh (7), Ghana (7)…	3957	2020-03-13 / United Kingdom	2020-03-21	14979
D	80	Y	United Kingdom (1784), United States (421), Canada (387), France (200), Switzerland (145), Germany (118), Norway (93), Italy (87), Denmark (77), Australia (65), Japan (63), Belgium (52), Netherlands (47), Turkey (27), Russian Federation (26), India (21), Kenya (19), Portugal (19), Spain (17), Indonesia (15), Rwanda (14), Austria (13), Ireland (13), Croatia (12), Romania (12), Mexico (10), South A…	3857	2020-03-04 / Switzerland	2020-03-29	35537
V	622	F	United Kingdom (3305), United States (208), Italy (45), Netherlands (33), Germany (30), Poland (29), India (19), Spain (19), Canada (14), France (14), Belgium (13), Denmark (13), Cameroon (11), Burkina Faso (10), Sweden (7), Israel (5), South Africa (5), Switzerland (5), Ireland (4), Lithuania (4), Oman (4), Portugal (4), Russian Federation (4), Not available (3), Palestine, State of (3), Saudi A…	3850	2020-02-04 / Saudi Arabia	2020-03-25	28774
D	1163	Y	United Kingdom (2097), Sweden (481), Denmark (393), Spain (184), United States (166), Germany (117), Switzerland (56), Luxembourg (54), Gibraltar (46), Japan (37), Slovenia (24), Italy (14), India (12), Lithuania (12), Netherlands (12), Belgium (9), France (8), Ireland (7), Croatia (6), Australia (5), South Africa (5), Austria (4), North Macedonia (4), Portugal (4), Singapore (4), Brazil (3), Ice…	3801	2020-01-01 / United States	2020-03-26	31822
Q	677	P	United States (3280), Mexico (16), Australia (2), Canada (2), Colombia (1), Denmark (1), India (1), Japan (1), Netherlands (1), Panama (1), Spain (1), Switzerland (1)	3308	2020-04-07 / Spain	2020-10-30	243599
T	1027	I	Brazil (828), United States (556), Italy (462), Belgium (305), Canada (157), United Kingdom (123), Germany (108), Netherlands (99), Chile (88), Switzerland (85), France (79), Spain (54), Sweden (40), Japan (36), Turkey (36), Colombia (25), Portugal (25), Peru (24), Luxembourg (22), Ireland (21), Denmark (14), Mexico (13), Austria (9), Croatia (9), French Guiana (8), Suriname (8), Argentina (7), A…	3300	2020-03-12 / Italy	2020-04-02	41571
S	939	F	United States (1009), United Kingdom (982), Germany (338), Denmark (151), Switzerland (106), Italy (51), Netherlands (45), Austria (43), Sweden (42), France (41), Israel (35), Canada (30), Belgium (27), North Macedonia (26), Spain (26), Turkey (26), Norway (24), India (23), South Africa (22), Luxembourg (20), Lithuania (19), Peru (19), Slovenia (18), Thailand (17), Russian Federation (15), Mexico…	3288	2020-02-25 / United Arab Emirates	2020-03-19	17172
L	176	F	United Kingdom (2028), United States (551), France (77), Germany (65), Ireland (61), Sweden (60), Portugal (59), Spain (32), Brazil (26), Italy (26), Switzerland (24), Slovenia (19), Mexico (17), Denmark (16), India (16), Netherlands (14), Belgium (12), Poland (12), Canada (11), Japan (10), Singapore (7), Chile (6), Israel (5), Argentina (4), Bulgaria (4), Egypt (3), Turkey (3), Australia (2), Co…	3195	2020-01-01 / United Kingdom	2020-03-17	14307
A	688	V	United Kingdom (1409), United States (739), Denmark (238), Germany (181), South Africa (91), Switzerland (55), Netherlands (51), Slovenia (48), Spain (34), Italy (23), Portugal (22), Canada (21), Belgium (17), Japan (16), Brazil (15), France (14), Poland (13), India (12), Jordan (9), Ireland (8), Russian Federation (7), Sweden (7), Bulgaria (6), Norway (6), Australia (5), Iceland (5), Indonesia (…	3131	2020-03-03 / United Kingdom	2020-03-17	12562
H	49	Y	United States (1384), United Kingdom (550), Japan (194), Germany (151), Denmark (130), India (87), Switzerland (57), Mexico (50), France (46), China (34), Spain (34), Norway (28), Italy (25), Canada (21), Argentina (18), Croatia (17), Brazil (16), South Africa (16), Australia (12), Poland (11), Bangladesh (10), Indonesia (10), Netherlands (10), Belgium (9), Latvia (8), Russian Federation (8), Swe…	3012	2020-01-01 / United States	2020-01-27	651
D	936	Y	United Kingdom (689), Germany (616), Finland (423), United States (328), Sweden (234), Switzerland (140), Denmark (126), Netherlands (114), India (43), Japan (26), Norway (25), Canada (22), Mexico (18), France (15), Luxembourg (12), Portugal (11), Austria (7), Hong Kong (7), Kenya (7), Spain (7), Turkey (7), Israel (6), Zimbabwe (6), Australia (5), Belgium (5), Costa Rica (5), Egypt (5), Estonia …	2989	2020-01-01 / United Kingdom	2020-03-11	5531
A	520	S	United States (2155), Denmark (185), United Kingdom (167), Israel (45), Belgium (42), India (36), Mexico (35), Germany (34), Norway (34), Netherlands (33), Switzerland (32), Turkey (14), Canada (11), Spain (11), Ecuador (7), Japan (7), New Zealand (7), Australia (6), France (6), Lithuania (6), Bangladesh (5), Bosnia and Herzegovina (5), Brazil (5), Not available (5), Poland (5), Luxembourg (4), P…	2948	2020-02-22 / Bangladesh	2020-03-27	33159
T	20	I	United States (1404), Canada (521), United Kingdom (475), Netherlands (132), France (40), Sweden (34), Denmark (33), India (33), Germany (31), Japan (27), Romania (27), Mexico (25), Switzerland (23), Portugal (16), Spain (13), Belgium (8), Ireland (7), Brazil (5), Luxembourg (4), Singapore (4), Italy (3), Norway (3), Poland (3), South Africa (3), Argentina (2), Aruba (2), Chile (2), Israel (2), P…	2907	2020-03-18 / Portugal	2020-03-29	23243
A	1078	S	United States (520), Sweden (452), Denmark (364), United Kingdom (336), Germany (204), Switzerland (132), Norway (120), Spain (83), France (75), Luxembourg (68), Portugal (61), Netherlands (59), Peru (56), Belgium (46), South Africa (35), India (33), Mexico (22), Russian Federation (21), Croatia (20), Japan (20), Canada (19), Italy (16), Chile (12), Indonesia (11), Australia (10), Poland (9), Ice…	2873	2020-03-13 / United States, United Kingdom	2020-03-16	5875
D	138	H	United Kingdom (982), United States (647), Germany (397), Spain (186), Canada (113), Belgium (86), Netherlands (53), Ireland (43), Switzerland (43), Denmark (34), France (27), India (25), Sweden (23), Italy (18), Singapore (16), Brazil (15), Russian Federation (13), Poland (12), Lithuania (10), Austria (7), Peru (7), Australia (6), Greece (6), Angola (5), Bangladesh (5), Mexico (5), Egypt (4), Tu…	2825	2020-03-18 / Russian Federation, United Kingdom, United States	2020-03-30	25839
A	67	V	United Kingdom (834), United States (491), Germany (174), Denmark (169), Sweden (165), Italy (117), Nigeria (105), France (73), Spain (63), Netherlands (62), Bangladesh (42), Singapore (41), Norway (36), Slovenia (32), Belgium (29), India (28), Switzerland (27), Japan (24), Ireland (21), Turkey (21), Canada (20), Finland (15), Poland (14), Togo (14), Australia (12), Austria (12), Jordan (10), Gib…	2747	2020-01-01 / United Kingdom	2020-04-01	44953
V	1228	L	United States (1412), United Kingdom (360), Ireland (153), Germany (84), Switzerland (68), Belgium (67), Denmark (66), Italy (61), Nigeria (44), Netherlands (39), Canada (32), Slovenia (30), Spain (30), France (28), Australia (27), Mexico (24), Sweden (23), India (22), Japan (22), Brazil (18), Argentina (10), Israel (7), Colombia (6), Luxembourg (5), United Arab Emirates (5), Norway (4), Poland (…	2704	2020-01-24 / China	2020-03-30	39525
T	20	N	Brazil (826), Italy (445), United States (399), Belgium (276), Canada (149), Netherlands (99), Chile (79), Germany (70), France (50), United Kingdom (37), Spain (34), Switzerland (33), Portugal (29), Japan (26), Peru (24), Ireland (19), Colombia (18), Sweden (15), Turkey (11), French Guiana (8), Suriname (8), Mexico (6), Not available (6), Paraguay (6), Australia (5), New Zealand (4), Jordan (3),…	2701	2020-01-01 / United States	2020-12-16	424913
W	258	L	United States (2257), United Kingdom (195), Aruba (27), Italy (26), Netherlands (19), Mexico (16), Germany (14), France (13), Portugal (10), Ireland (9), Denmark (7), Turkey (7), Australia (6), Luxembourg (6), Poland (6), Belgium (5), Canada (5), India (5), Japan (5), Iceland (4), Angola (3), Costa Rica (3), Czechia (3), New Zealand (3), Sweden (3), Brazil (2), Chile (2), Indonesia (2), Morocco (…	2685	2020-03-07 / United States	2020-03-19	15349
S	12	F	United Kingdom (717), United States (537), Hong Kong (326), China (234), Germany (128), Denmark (127), Japan (83), Indonesia (53), Switzerland (44), Australia (40), Spain (39), Egypt (35), Canada (34), Slovakia (34), France (31), India (27), Philippines (20), Italy (18), Norway (13), Belgium (12), Brazil (12), Netherlands (9), Singapore (9), New Zealand (8), Romania (8), Malaysia (7), Not availab…	2684	2020-01-01 / United Kingdom	2020-03-26	31822
T	859	N	United States (2180), United Kingdom (270), Chile (108), Peru (25), Germany (14), Sweden (14), Denmark (11), Switzerland (7), France (3), India (3), Australia (2), Canada (2), Kazakhstan (2), Netherlands (2), Russian Federation (2), South Africa (2), Spain (2), Turkey (2), Argentina (1), Aruba (1), Belgium (1), Brazil (1), Colombia (1), Gibraltar (1), Japan (1), Lithuania (1), Mexico (1), New Zea…	2663	2020-09-07 / United Kingdom	2020-09-16	12095
A	845	S	Germany (901), United States (719), United Kingdom (316), Russian Federation (76), Sweden (74), Switzerland (48), Netherlands (44), Canada (39), Denmark (39), Belgium (38), Poland (35), Turkey (30), France (29), Portugal (28), Brazil (24), Ireland (23), India (21), Spain (20), Australia (16), Israel (14), Norway (13), Japan (12), Austria (11), Italy (8), Mexico (8), Iceland (7), Luxembourg (7), S…	2649	2020-03-11 / France	2020-03-16	7466
R	190	S	Brazil (773), Italy (430), United States (399), Belgium (255), Canada (143), Netherlands (91), Chile (82), France (77), Germany (66), United Kingdom (45), Spain (39), Portugal (36), Switzerland (31), Japan (26), Peru (24), Colombia (20), Ireland (16), Sweden (15), Turkey (12), Australia (8), French Guiana (8), Mexico (8), Suriname (8), Paraguay (5), Denmark (4), New Zealand (4), Jordan (3), Luxem…	2647	2020-03-27 / Italy	2020-12-04	355725
G	1167	V	United Kingdom (2037), United States (259), Spain (146), Gibraltar (41), Denmark (35), Germany (15), Italy (12), Switzerland (12), Sweden (11), Japan (9), Canada (8), Belgium (7), France (7), Mexico (5), Ireland (3), Not available (3), Portugal (3), Bangladesh (2), Brazil (2), Greece (2), India (2), Norway (2), Peru (2), South Africa (2), Austria (1), China (1), Czechia (1), Egypt (1), Hong Kong …	2644	2020-03-16 / Spain	2020-04-05	42184
N	501	T	United States (2026), Australia (169), France (95), Aruba (75), Spain (38), Netherlands (34), Germany (28), Turkey (21), United Kingdom (20), Zimbabwe (13), Canada (12), Belgium (11), Denmark (10), Poland (9), Thailand (9), Brazil (8), Indonesia (8), Italy (8), Luxembourg (8), Egypt (7), Japan (7), Jordan (4), Switzerland (4), Ghana (3), Peru (3), United Arab Emirates (2), Angola (1), Austria (1)…	2639	2020-03-19 / Italy	2020-08-23	177356
W	152	L	United States (1157), Japan (869), Germany (92), United Kingdom (91), Italy (85), Netherlands (70), Austria (58), Belgium (45), India (23), Portugal (18), France (16), Mexico (12), Spain (9), Canada (8), Kenya (8), Trinidad and Tobago (8), Denmark (7), Ghana (7), Sweden (7), Brazil (6), Luxembourg (5), South Africa (5), Switzerland (5), Australia (4), Turkey (4), Bangladesh (3), New Zealand (2), …	2638	2020-03-27 / United States	2020-04-14	36340
P	681	R	United States (705), United Kingdom (362), India (192), France (158), Bangladesh (155), Indonesia (153), Uganda (121), Rwanda (91), Australia (63), Canada (52), Singapore (51), Israel (48), Mexico (31), Denmark (30), Ireland (30), Malaysia (25), Belgium (23), Egypt (23), Germany (22), Japan (22), Sweden (19), Cambodia (14), Russian Federation (14), New Zealand (13), Kenya (11), Netherlands (10), …	2549	2020-06-11 / Equatorial Guinea	2020-07-15	35069
K	417	T	Brazil (684), Italy (432), United States (380), Belgium (281), Canada (150), Netherlands (98), France (44), Germany (39), United Kingdom (37), Spain (35), Chile (32), Switzerland (31), Portugal (29), Japan (26), Peru (24), Colombia (23), Ireland (17), Sweden (15), Turkey (14), French Guiana (8), Suriname (8), Australia (5), Mexico (5), Paraguay (5), New Zealand (4), Jordan (3), Luxembourg (3), Co…	2445	2020-12-04 / Brazil	2020-12-16	39260
F	157	S	United States (2339), United Kingdom (20), India (15), Indonesia (7), France (4), Canada (3), Italy (3), Germany (2), Japan (2), Netherlands (2), Switzerland (2), Aruba (1), Australia (1), Austria (1), Bahamas (1), Belgium (1), Denmark (1), Israel (1), Lithuania (1), Russian Federation (1), Singapore (1), Spain (1), Turkey (1)	2411	2020-01-01 / United Kingdom	2020-08-05	175536
T	572	I	United States (988), United Kingdom (613), Italy (143), Sweden (120), Switzerland (66), Spain (49), Germany (43), India (31), France (27), Canada (25), Netherlands (25), Japan (16), Ireland (13), Brazil (12), Norway (11), Poland (11), Austria (10), Luxembourg (9), Slovakia (9), Slovenia (9), Belgium (8), Denmark (8), Chile (7), Lithuania (6), United Arab Emirates (5), Australia (4), Portugal (4),…	2306	2020-03-10 / Iran, Islamic Republic of, India	2020-03-23	20928
E	780	Q	United States (1477), Canada (604), United Kingdom (14), Aruba (11), Belgium (6), India (6), Netherlands (5), Germany (4), Spain (4), Australia (3), Japan (3), Mexico (3), Nigeria (3), Hong Kong (2), South Africa (2), Chile (1), China (1), Czechia (1), Denmark (1), Finland (1), Ghana (1), Greece (1), Italy (1), Jordan (1), Morocco (1), Northern Mariana Islands (1), Switzerland (1), Tunisia (1), T…	2161	2020-03-02 / Germany	2020-06-24	133261
Q	613	H	United Kingdom (768), United States (532), Uganda (195), Denmark (132), Rwanda (92), Canada (52), Belgium (49), Germany (46), Sweden (34), India (28), Indonesia (22), Japan (21), Slovenia (21), Switzerland (17), Cambodia (14), Kenya (14), Brazil (10), Latvia (8), France (6), Italy (6), Netherlands (6), Saudi Arabia (6), Turkey (6), Croatia (5), Poland (5), Spain (5), United Arab Emirates (5), Vie…	2158	2020-03-11 / Denmark	2020-03-30	35329
D	80	G	United States (2083), United Kingdom (10), Sweden (4), France (3), Spain (3), Japan (2), Netherlands (2), Switzerland (2), Turkey (2), Aruba (1), Australia (1), Belgium (1), Colombia (1), Denmark (1), Germany (1), Hong Kong (1), Italy (1), Lithuania (1), Singapore (1)	2121	2020-04-14 / Hong Kong	2020-12-27	395248
Q	957	R	United States (2087), United Kingdom (4), Australia (1), Brazil (1), Dominican Republic (1), France (1), Japan (1), Switzerland (1)	2097	2020-05-22 / United States	2020-12-30	370883
D	950	H	United States (2007), United Kingdom (16), Turkey (6), Canada (3), France (3), Japan (3), Australia (2), Netherlands (2), Poland (2), Spain (2), Sweden (2), Switzerland (2), Aruba (1), Belgium (1), Germany (1), Iceland (1), India (1), Lithuania (1), Singapore (1), Taiwan, Province of China (1), Uzbekistan (1)	2059	2020-03-06 / Australia	2020-09-26	231893
R	21	I	United Kingdom (1769), United States (133), Netherlands (30), Lithuania (15), Denmark (14), Australia (8), India (7), France (6), Japan (6), Canada (5), Luxembourg (5), Spain (5), Belgium (4), Colombia (4), Sweden (4), Argentina (3), Brazil (3), Portugal (3), Saudi Arabia (3), Finland (2), Germany (2), Mexico (2), North Macedonia (2), Rwanda (2), Slovenia (2), Zimbabwe (2), China (1), Czechia (1)…	2052	2020-03-12 / United Kingdom	2020-03-19	12715
K	1073	N	United Kingdom (1220), United States (352), Denmark (143), Sweden (61), France (26), Belgium (25), Italy (23), Japan (23), Germany (19), Portugal (18), Switzerland (17), Spain (15), Netherlands (13), Canada (11), Luxembourg (11), Gibraltar (7), Mexico (7), India (4), Poland (4), Australia (3), Austria (3), Croatia (3), Ireland (3), Reunion (3), Slovenia (3), South Africa (3), Czechia (2), Greece …	2048	2020-01-01 / United Kingdom	2020-01-01	577
S	256	L	United Kingdom (1289), Japan (287), United States (214), Denmark (30), Ireland (29), Germany (20), Not available (12), Canada (9), India (5), Slovenia (5), Sweden (5), France (4), Poland (4), Belgium (3), Togo (3), Australia (2), Bangladesh (2), Bermuda (2), Brazil (2), Italy (2), Mexico (2), Netherlands (2), Norway (2), Portugal (2), Slovakia (2), South Africa (2), Switzerland (2), Ghana (1), In…	1953	2020-04-03 / United States	2020-05-26	63485
G	1219	C	Denmark (715), United States (327), Canada (309), United Kingdom (266), Israel (46), France (34), Germany (31), Argentina (28), Spain (25), India (23), Switzerland (18), Japan (13), Italy (11), Brazil (9), Costa Rica (9), Lithuania (9), Sweden (9), Portugal (6), Belgium (5), Ireland (5), Turkey (5), Russian Federation (4), Singapore (4), South Africa (4), Chile (3), Slovakia (3), Austria (2), Hon…	1948	2020-01-23 / Thailand	2020-03-17	13696
S	640	F	United States (746), United Kingdom (480), Denmark (139), Japan (87), Italy (64), Germany (57), Switzerland (41), Israel (40), Canada (27), France (27), Belgium (21), Spain (17), Netherlands (14), Norway (12), Sweden (12), Singapore (10), Brazil (9), Indonesia (9), Portugal (9), Latvia (8), Russian Federation (8), Romania (5), Czechia (4), Sri Lanka (4), Bulgaria (3), India (3), New Zealand (3), …	1894	2020-03-14 / Australia	2020-04-08	51069
P	1263	L	United Kingdom (1022), United States (408), Germany (76), Canada (40), Japan (38), Australia (35), Belgium (32), Netherlands (15), Ireland (14), Poland (14), Sweden (14), Denmark (11), Switzerland (11), Portugal (10), South Africa (10), France (9), Chile (8), Estonia (7), Israel (7), Italy (6), Luxembourg (6), Brazil (5), India (5), Spain (5), Czechia (4), Hong Kong (4), Kenya (4), Austria (3), G…	1859	2020-01-20 / China	2020-02-27	608
A	522	S	Germany (665), United States (374), United Kingdom (197), France (149), Luxembourg (50), Poland (42), Russian Federation (33), Denmark (26), Israel (26), Italy (24), Norway (22), Turkey (21), Sweden (19), Netherlands (17), Switzerland (17), Estonia (16), Japan (16), Spain (12), Australia (9), Canada (8), India (6), New Zealand (4), South Africa (4), Austria (3), Belgium (3), Croatia (3), Lithuani…	1798	2020-02-24 / Italy	2020-04-03	48352
P	812	S	United Kingdom (625), Denmark (517), United States (187), Finland (120), France (51), Germany (41), Belgium (28), Sweden (28), Italy (19), Australia (14), Greece (9), Japan (8), Latvia (8), Netherlands (8), Peru (8), Portugal (8), Turkey (7), South Africa (6), Spain (6), Switzerland (6), Colombia (5), India (4), Luxembourg (4), New Zealand (4), Russian Federation (4), Czechia (3), Mexico (3), Pol…	1762	2020-03-09 / Netherlands	2020-03-27	30631
A	1020	S	United Kingdom (535), Denmark (326), Canada (187), United States (172), Switzerland (90), Israel (62), Germany (31), Norway (29), France (24), Netherlands (24), Spain (23), Portugal (19), Italy (18), Mexico (16), Belgium (15), Lithuania (15), Turkey (15), South Africa (14), Gambia (12), Bulgaria (8), India (8), Sweden (7), Slovenia (6), Australia (5), Senegal (5), Brazil (4), Chile (4), Japan (4)…	1709	2020-03-15 / United States	2020-04-15	61249
Q	675	R	Germany (819), United States (405), Russian Federation (143), United Kingdom (84), Poland (34), Turkey (22), Spain (20), Switzerland (18), Norway (17), Denmark (15), Austria (14), India (12), Iran, Islamic Republic of (12), New Zealand (9), Bangladesh (8), Canada (8), Israel (7), Australia (6), Finland (6), Italy (6), Portugal (5), France (4), Netherlands (4), Nigeria (4), Belgium (3), Estonia (3…	1707	2020-03-04 / Spain	2020-03-12	4395
T	859	I	United States (766), United Kingdom (282), Denmark (131), Switzerland (58), Germany (48), France (42), Belgium (33), Canada (30), Italy (26), Netherlands (22), Austria (21), Luxembourg (19), Russian Federation (18), Turkey (18), Lithuania (16), Norway (15), Mexico (13), Australia (12), Croatia (12), India (12), South Africa (12), Spain (12), Japan (11), Israel (8), Portugal (8), Sweden (7), Brazi…	1702	2020-03-06 / Sweden	2020-03-30	37563
S	255	F	United Kingdom (847), United States (458), Denmark (153), Canada (49), Switzerland (32), Germany (25), Japan (15), Netherlands (15), Greece (12), Italy (10), Belgium (9), Australia (7), Portugal (7), Finland (5), South Africa (5), Spain (5), Chile (4), Czechia (4), Israel (4), Austria (3), India (3), Brazil (2), Iceland (2), Ireland (2), Lithuania (2), Mexico (2), Peru (2), Sweden (2), Turkey (2)…	1701	2020-03-14 / Australia, United States	2020-03-28	28480
M	153	I	United States (647), United Kingdom (302), Canada (158), Germany (124), Belgium (66), Switzerland (53), India (33), France (31), Italy (25), Turkey (22), Denmark (19), Mexico (19), Portugal (18), Spain (16), Ireland (13), Norway (11), Israel (10), South Africa (10), Japan (8), Australia (7), Netherlands (7), Gibraltar (6), United Arab Emirates (6), Bulgaria (5), Lithuania (5), Brazil (4), Finland…	1681	2020-01-27 / France	2020-03-29	36908
D	215	H	United Kingdom (1193), Ireland (176), United States (92), Switzerland (30), Germany (28), South Africa (24), France (21), Gibraltar (12), Poland (11), Italy (8), Turkey (8), India (5), Cameroon (4), Kenya (4), Sweden (4), Denmark (3), Mexico (3), Australia (2), Bangladesh (2), Canada (2), Chile (2), China (2), Japan (2), Saudi Arabia (2), United Arab Emirates (2), Belgium (1), Brazil (1), Czechia…	1656	2020-02-03 / China	2020-04-03	48629
N	679	K	United States (767), Denmark (458), Russian Federation (56), Germany (52), Netherlands (39), United Kingdom (38), Spain (34), France (21), Sweden (17), Brazil (16), Croatia (16), Canada (12), Czechia (12), Finland (9), Belgium (8), Estonia (8), India (8), Indonesia (8), Japan (8), Turkey (7), Switzerland (6), Singapore (5), Lithuania (4), Slovenia (4), Bangladesh (3), Kazakhstan (3), Mexico (3), …	1645	2020-03-18 / United States	2020-04-20	62569
G	181	V	United Kingdom (736), Finland (435), United States (156), Denmark (47), Norway (40), France (25), Slovenia (24), Germany (23), Zimbabwe (15), Switzerland (14), Sweden (13), Croatia (11), Netherlands (9), Italy (8), Mexico (8), Spain (8), India (7), Belgium (5), Poland (5), Canada (4), Estonia (4), Japan (4), Turkey (4), Austria (3), Brazil (3), Portugal (3), Colombia (2), Gibraltar (2), Ireland (…	1639	2020-02-15 / Japan	2020-04-02	46178
V	143	F	Denmark (1169), United States (209), United Kingdom (96), Spain (19), Ireland (11), Netherlands (9), Russian Federation (8), Japan (7), Portugal (7), Germany (6), Luxembourg (6), Switzerland (6), Slovakia (5), Turkey (5), Mexico (4), Australia (3), Bangladesh (3), Canada (3), Israel (3), Italy (3), United Arab Emirates (2), Angola (1), Belgium (1), Ghana (1), India (1), Indonesia (1), Latvia (1),…	1594	2020-03-18 / Canada	2020-05-23	94556
T	29	I	United States (778), United Kingdom (424), Italy (38), Sweden (37), India (25), Japan (18), Canada (17), Luxembourg (16), Germany (14), Switzerland (14), Denmark (10), Chile (9), Mexico (9), Spain (9), France (8), Australia (7), Brazil (7), Iceland (7), Indonesia (7), Israel (7), Belgium (6), Ireland (6), Netherlands (5), Russian Federation (5), Slovenia (5), Trinidad and Tobago (5), Bahamas (3),…	1532	2020-02-23 / Italy	2020-03-17	13289
V	1264	L	United States (518), United Kingdom (148), Denmark (136), France (101), Croatia (83), Germany (74), Canada (60), Italy (59), Netherlands (48), Switzerland (37), Belgium (30), Japan (19), India (16), Sweden (15), Brazil (12), Austria (11), Turkey (10), Egypt (9), Israel (9), Australia (7), Bulgaria (7), Luxembourg (7), Singapore (7), Spain (6), Iceland (5), Mexico (5), Argentina (4), Slovenia (4),…	1508	2020-03-22 / United States	2020-04-06	33185
P	812	L	United States (658), United Kingdom (399), Germany (96), Switzerland (54), India (49), France (18), Netherlands (16), South Africa (16), Poland (14), Argentina (12), Ireland (10), Japan (10), Mexico (8), Sweden (8), Canada (7), Denmark (7), Turkey (7), Angola (6), Belgium (6), Portugal (6), Russian Federation (5), Slovenia (5), Brazil (4), Chile (4), Italy (4), New Zealand (4), Not available (4),…	1475	2020-03-09 / United States	2020-03-27	30631
S	1252	F	United States (563), Luxembourg (314), Belgium (274), United Kingdom (103), Germany (49), Denmark (29), Netherlands (28), Switzerland (22), Mexico (21), France (10), Poland (9), Italy (7), Sweden (7), Slovakia (4), Austria (3), Canada (3), China (3), Finland (2), Japan (2), Not available (2), Portugal (2), Singapore (2), Spain (2), Brazil (1), Bulgaria (1), Chile (1), Congo (1), Estonia (1), Indi…	1474	2020-01-26 / China	2020-04-08	57929
Q	1071	L	Netherlands (926), United States (306), Spain (60), Germany (45), Portugal (30), Belgium (29), United Kingdom (11), Sweden (9), France (7), Denmark (5), Switzerland (5), Aruba (4), Bulgaria (4), Canada (4), Israel (3), Romania (3), India (2), Brazil (1), Iceland (1), Italy (1), Luxembourg (1), Mexico (1), New Zealand (1), Poland (1), Suriname (1), Turkey (1)	1462	2020-04-12 / Netherlands	2020-05-14	38760
F	888	L	United Kingdom (324), United States (268), Germany (127), Denmark (121), Nigeria (108), Italy (107), France (58), Netherlands (42), Norway (35), Belgium (32), Slovenia (31), Spain (20), Turkey (18), India (17), Ireland (17), Togo (14), Canada (13), Switzerland (12), Japan (11), Poland (10), Australia (8), Austria (8), Ghana (6), Bangladesh (5), Rwanda (5), Singapore (5), Finland (4), Portugal (4)…	1449	2020-03-15 / United States	2020-11-03	300721
A	626	S	Denmark (539), United Kingdom (278), Norway (136), Argentina (96), Netherlands (80), United States (68), Poland (40), Iceland (33), Czechia (24), Germany (22), Switzerland (19), Hungary (14), Italy (14), Sweden (13), Spain (9), Brazil (7), Belgium (6), France (6), Austria (5), Japan (5), Lithuania (4), Uzbekistan (3), Latvia (2), China (1), Colombia (1), Finland (1), Kenya (1), Mexico (1), New Ze…	1433	2020-02-17 / China	2020-05-22	107501
A	879	S	United States (382), United Kingdom (341), Austria (180), Italy (65), Germany (56), Spain (52), Japan (36), Switzerland (36), Chile (27), Finland (24), India (24), South Africa (23), Not available (21), Peru (21), Denmark (20), Greece (11), Russian Federation (11), France (10), Turkey (10), Ecuador (9), Portugal (8), Canada (6), Israel (6), Brazil (5), Netherlands (5), Poland (4), Zimbabwe (4), B…	1430	2020-03-06 / Switzerland	2020-03-13	4914
T	22	I	United Kingdom (498), United States (388), Spain (107), Germany (87), Netherlands (67), Nigeria (30), Denmark (25), Mexico (19), Sweden (18), Switzerland (15), Portugal (14), Canada (12), India (11), Japan (11), Iran, Islamic Republic of (10), Poland (10), Australia (7), France (7), Russian Federation (7), Bulgaria (6), Ireland (6), Malaysia (6), Brazil (5), Israel (5), Belgium (4), Turkey (4), U…	1414	2020-02-02 / Germany	2020-03-21	20642
A	653	V	United Kingdom (388), United States (242), France (179), Germany (103), Spain (70), Canada (69), Netherlands (36), Slovenia (30), Denmark (27), Turkey (27), Switzerland (24), Poland (23), Italy (20), Belgium (15), South Africa (14), Slovakia (13), Sweden (12), Ireland (11), Austria (9), Japan (9), Mexico (8), Luxembourg (7), Brazil (5), Croatia (3), Ghana (3), Gibraltar (3), India (3), Lithuania …	1385	2020-03-05 / France	2020-04-13	64084
Q	52	R	United Kingdom (400), United States (306), Nigeria (106), Germany (102), Italy (86), France (57), Netherlands (42), Norway (35), Slovenia (35), Spain (21), India (19), Belgium (18), Switzerland (18), Canada (14), Togo (13), Japan (12), Ireland (11), Poland (10), Austria (8), Ghana (6), Australia (5), Bangladesh (5), Rwanda (5), Croatia (4), Singapore (4), Denmark (3), Finland (3), Portugal (3), C…	1374	2020-05-17 / Brazil	2020-11-06	214458
S	254	F	United States (499), United Kingdom (403), France (87), Germany (73), Australia (58), Ireland (22), Denmark (21), Japan (19), Austria (16), Switzerland (16), Spain (15), Mexico (14), Canada (12), Netherlands (11), Belgium (10), Brazil (10), India (9), Italy (8), Portugal (7), Russian Federation (7), Turkey (7), Poland (5), Croatia (4), Qatar (3), Singapore (3), Sweden (3), Israel (2), Malaysia (2…	1363	2020-01-27 / China	2020-03-03	1371
M	1229	I	United States (338), United Kingdom (257), Switzerland (154), Denmark (112), Germany (101), Sweden (48), Japan (41), Portugal (25), Czechia (24), Netherlands (24), Australia (22), India (15), Spain (12), Canada (11), Italy (11), Austria (10), Mexico (10), Sri Lanka (10), France (9), Not available (8), Belgium (7), Brazil (7), Peru (7), Russian Federation (7), Angola (6), Finland (6), Israel (6), …	1361	2020-03-13 / Peru	2020-03-27	27746
G	75	R	Canada (1200), United States (37), Switzerland (25), Spain (21), United Kingdom (14), India (9), New Zealand (9), Sweden (7), Denmark (5), Mexico (5), Israel (4), Nigeria (4), Singapore (4), Luxembourg (3), Hong Kong (2), Netherlands (2), Belgium (1), China (1), Germany (1), Japan (1), Norway (1), Rwanda (1), South Africa (1)	1358	2020-04-16 / United States	2020-07-10	81198
M	1237	I	United States (437), United Kingdom (176), Germany (168), Switzerland (142), Spain (82), Denmark (64), Italy (43), South Africa (29), Japan (24), India (21), France (19), Norway (12), Mozambique (11), Portugal (10), Sweden (10), Brazil (7), Belgium (6), Bulgaria (6), Chile (6), Peru (6), Singapore (6), Mexico (5), Netherlands (5), Australia (4), Slovenia (4), United Arab Emirates (4), Canada (3),…	1353	2020-03-10 / Sweden	2020-03-23	20928
G	1219	V	United Kingdom (472), United States (248), France (190), Spain (58), Denmark (49), Switzerland (46), Slovenia (30), Japan (26), Germany (24), Belgium (19), Netherlands (18), Italy (14), Canada (12), Israel (10), Sweden (10), Turkey (10), Bulgaria (9), India (8), Luxembourg (8), Austria (7), Greece (7), Lithuania (7), South Africa (7), Brazil (5), Chile (4), Mexico (4), Ireland (3), Morocco (3), P…	1336	2020-03-14 / Spain	2020-03-24	19860
F	157	L	United Kingdom (236), Uganda (192), United States (171), Canada (105), Germany (103), Denmark (88), Rwanda (86), Poland (56), Sweden (41), Italy (33), France (27), Belgium (23), Iceland (14), Switzerland (13), Cambodia (12), Croatia (12), Kenya (11), Latvia (9), Morocco (9), Colombia (7), Austria (6), Bangladesh (6), India (6), Indonesia (6), Netherlands (6), Brazil (5), Norway (5), Viet Nam (5),…	1330	2020-02-24 / United States	2020-05-19	105143
P	809	S	United Kingdom (623), United States (286), Canada (86), Spain (72), Denmark (48), Germany (35), Netherlands (23), Belgium (21), French Guiana (20), Switzerland (17), Japan (10), Russian Federation (10), South Africa (10), Italy (8), France (6), India (5), Mexico (5), Suriname (5), Turkey (5), Australia (3), Poland (3), Angola (2), Chile (2), Slovenia (2), Sweden (2), Argentina (1), Austria (1), B…	1323	2020-03-11 / United States	2020-04-23	76258
G	75	V	United States (332), Germany (207), United Kingdom (198), Chile (92), Norway (75), Switzerland (54), Denmark (33), Austria (30), Peru (26), Slovakia (26), Portugal (20), India (18), Slovenia (18), Finland (17), Netherlands (17), Spain (16), Italy (15), Czechia (12), Mexico (12), South Africa (10), Canada (9), Croatia (9), Iceland (8), Sweden (8), Bangladesh (7), France (7), Belgium (6), Brazil (6…	1322	2020-03-17 / United Kingdom	2020-04-13	54120
P	1162	S	United Kingdom (321), United States (266), Denmark (126), Canada (90), Sweden (89), Switzerland (52), Turkey (49), France (29), Portugal (27), Netherlands (26), Estonia (18), Germany (17), Belgium (15), Slovenia (11), South Africa (11), Spain (11), Mexico (9), Japan (8), Luxembourg (8), Brazil (7), India (7), Norway (7), Bulgaria (6), Israel (6), Russian Federation (6), Jordan (5), Ireland (4), I…	1269	2020-02-09 / China	2020-03-31	41570
S	673	T	Switzerland (560), Denmark (454), Germany (47), France (30), United Kingdom (28), United States (26), Austria (25), Croatia (23), Spain (23), Slovenia (14), India (10), Japan (3), North Macedonia (3), Australia (2), Norway (2), Brazil (1), French Guiana (1), Ireland (1), New Zealand (1), Poland (1), Sweden (1)	1256	2020-06-25 / India	2020-06-29	4760
V	367	F	United Kingdom (353), Uganda (196), United States (170), Rwanda (88), Spain (57), Canada (51), Switzerland (49), Germany (31), Belgium (20), Japan (20), Netherlands (17), France (16), Cambodia (14), Denmark (14), Kenya (11), Russian Federation (11), Norway (10), Ireland (9), Australia (8), Indonesia (8), Latvia (8), Sweden (8), Hong Kong (7), India (7), Italy (6), Viet Nam (5), Zimbabwe (3), Braz…	1237	2020-01-21 / Hong Kong	2020-01-23	24
T	51	I	Germany (631), Netherlands (159), United Kingdom (119), Switzerland (62), Spain (49), Denmark (38), United States (33), Canada (17), Argentina (12), Sweden (7), Angola (6), Kenya (6), Poland (6), Belgium (5), France (4), Israel (4), Italy (4), Lithuania (4), India (3), Japan (3), Luxembourg (3), Austria (2), Aruba (1), Bonaire, Sint Eustatius and Saba (1), Bulgaria (1), Finland (1), Ireland (1), …	1186	2020-03-18 / Germany	2020-04-29	73613
N	440	K	India (379), Luxembourg (117), United States (114), United Kingdom (88), Italy (85), Senegal (68), France (49), Germany (48), Switzerland (41), Spain (31), Belgium (27), Turkey (26), Denmark (20), Singapore (12), Canada (8), Colombia (7), Hong Kong (7), Japan (6), United Arab Emirates (6), Australia (5), New Zealand (4), Portugal (4), Sweden (4), Mauritius (3), Rwanda (3), Cameroon (2), Ireland (…	1177	2020-01-29 / India	2020-07-01	141222
P	26	L	United Kingdom (435), United States (358), Slovenia (87), Luxembourg (53), Germany (38), Canada (33), Switzerland (32), Austria (18), Netherlands (15), Denmark (13), France (10), Italy (10), India (9), Chile (6), Spain (5), Bangladesh (4), Japan (4), Turkey (4), Russian Federation (3), Argentina (2), Belgium (2), Brazil (2), Bulgaria (2), Ireland (2), Peru (2), Slovakia (2), South Africa (2), Uni…	1169	2020-03-27 / Canada	2020-04-20	45054
T	723	I	United Kingdom (819), Denmark (75), Japan (68), Germany (35), Switzerland (21), Belgium (19), Italy (17), Ireland (16), United States (15), Gibraltar (12), Malta (10), Norway (10), Poland (10), France (9), Iceland (5), Luxembourg (4), Netherlands (4), Finland (3), Spain (3), Austria (2), Canada (2), Sweden (2), Cameroon (1), China (1), Czechia (1), India (1), Qatar (1), Rwanda (1), Slovenia (1)	1168	2019-12-31 / China	2020-08-03	173422
Q	173	K	United States (1114), Aruba (14), Germany (14), United Kingdom (11), Brazil (3), Netherlands (3), Denmark (2), Australia (1), Cameroon (1), Canada (1), Ireland (1), Russian Federation (1)	1166	2020-04-05 / United Kingdom	2020-07-02	92235
S	221	L	United Kingdom (441), United States (428), Japan (60), Germany (49), Denmark (42), Italy (12), France (11), Slovenia (11), Switzerland (9), Poland (8), Australia (7), Netherlands (7), Spain (6), Brazil (5), Belgium (4), Canada (4), Czechia (4), Ireland (4), Luxembourg (4), South Africa (4), Sweden (4), India (3), Panama (3), Slovakia (3), Chile (2), Israel (2), Portugal (2), Singapore (2), Zambia…	1153	2020-03-17 / Australia, United States	2020-03-18	4218
S	943	T	United States (1073), India (24), Botswana (9), Brazil (9), Ecuador (9), Germany (5), China (3), Italy (1), Pakistan (1), Paraguay (1), United Kingdom (1)	1136	2020-03-12 / China	2020-05-20	101414
N	164	T	United Kingdom (1094), Germany (18), United States (5), Poland (3), Spain (3), Denmark (1)	1124	2020-09-10 / United Kingdom	2020-09-23	17219
T	76	I	United States (377), United Kingdom (211), Chile (92), Japan (73), Sweden (61), Germany (52), Canada (48), Peru (26), Netherlands (17), Slovakia (14), Spain (14), Switzerland (13), Denmark (12), Belgium (10), France (7), Singapore (7), Iceland (6), Brazil (5), Italy (5), South Africa (5), Australia (4), Czechia (4), India (3), Israel (3), Mexico (3), Not available (3), Poland (3), Slovenia (3), G…	1115	2020-03-06 / United Kingdom	2020-03-19	15663
G	142	V	United Kingdom (747), United States (114), France (81), Spain (58), Switzerland (29), Italy (18), Canada (16), Germany (10), Belgium (7), Netherlands (6), Ireland (3), Bangladesh (2), Brazil (2), Denmark (2), Ghana (2), Rwanda (2), Austria (1), Japan (1), Kazakhstan (1), Kenya (1), Lithuania (1), Paraguay (1), Portugal (1), Russian Federation (1), Singapore (1), South Africa (1), Sweden (1), Turk…	1111	2020-03-24 / United States	2020-05-02	66376
Y	453	F	Denmark (1037), United States (49), Netherlands (5), Russian Federation (3), Switzerland (3), Belarus (2), South Africa (2), Egypt (1), Faroe Islands (1), Greece (1), Poland (1), United Kingdom (1)	1106	2020-03-23 / Greece	2020-06-08	95369
P	384	L	United Kingdom (432), United States (300), Finland (120), Canada (49), Denmark (39), Luxembourg (22), Netherlands (15), Germany (14), Ireland (14), India (13), Belgium (11), Switzerland (8), Mexico (7), New Zealand (7), South Africa (7), Spain (6), France (5), Sweden (4), Brazil (3), Egypt (3), Ghana (3), Turkey (3), Norway (2), Russian Federation (2), Argentina (1), Australia (1), Chile (1), Col…	1105	2020-03-17 / South Africa	2020-03-28	23694
V	1104	L	United Kingdom (234), Italy (233), United States (221), Switzerland (186), Uruguay (19), Germany (17), Israel (17), Brazil (16), Denmark (16), Canada (14), Spain (14), India (12), Poland (12), Netherlands (10), Ireland (9), Belgium (8), France (8), Japan (5), Austria (4), Malawi (4), Finland (3), Greece (3), Mexico (3), Singapore (3), Luxembourg (2), Not available (2), South Africa (2), Sweden (2…	1101	2020-03-14 / United States	2020-03-29	30053
H	245	Y	United Kingdom (460), United States (398), Japan (29), Italy (28), Netherlands (23), Germany (17), Denmark (15), Spain (14), Switzerland (13), Belgium (12), Norway (10), France (8), Ireland (7), Israel (7), Poland (7), Bulgaria (6), Sweden (5), Australia (4), Austria (3), Brazil (3), Luxembourg (3), Angola (2), Ghana (2), India (2), Latvia (2), Serbia (2), Canada (1), Croatia (1), Finland (1), Gr…	1090	2020-03-19 / United Kingdom	2020-03-30	23645
A	706	V	United Kingdom (554), Netherlands (147), Aruba (142), United States (68), France (44), Germany (34), Italy (22), Belgium (17), Poland (13), Sweden (10), Denmark (6), Portugal (5), Canada (3), South Africa (3), Switzerland (3), Australia (2), Ireland (2), Lithuania (2), Luxembourg (2), New Zealand (2), Taiwan, Province of China (2), Argentina (1), India (1), Japan (1), Romania (1), Russian Federat…	1090	2020-03-15 / Belgium	2020-03-26	23222
T	1117	I	United Kingdom (293), United States (244), Costa Rica (125), Denmark (39), Australia (36), Germany (34), Switzerland (34), Belgium (27), Russian Federation (20), Italy (19), France (16), India (16), Poland (14), Sweden (10), Austria (9), Bulgaria (9), Afghanistan (8), Canada (8), Slovenia (8), Spain (8), Japan (6), Indonesia (5), Norway (5), Singapore (5), New Zealand (4), Brazil (3), Ireland (3)…	1045	2020-03-18 / Germany	2020-04-03	35080
V	1122	L	United Kingdom (228), Sweden (189), United States (140), Denmark (135), Belgium (69), Germany (46), Slovenia (32), Switzerland (30), Latvia (26), Norway (16), Australia (13), India (13), Netherlands (12), Canada (10), Estonia (8), Japan (8), Luxembourg (7), Mexico (7), Spain (7), Austria (6), Brazil (4), Bosnia and Herzegovina (3), France (3), Italy (3), Russian Federation (3), Slovakia (3), Ghan…	1043	2020-03-18 / Germany	2020-03-29	23243
W	152	R	United Kingdom (274), Denmark (261), United States (241), Austria (48), Colombia (37), Germany (31), Japan (27), Slovakia (15), Switzerland (12), France (11), Russian Federation (9), Australia (8), Peru (7), Belgium (6), Italy (6), Papua New Guinea (5), Spain (5), India (3), Mexico (3), Netherlands (3), Singapore (3), Sweden (3), Ireland (2), Argentina (1), Brazil (1), Brunei Darussalam (1), Cana…	1038	2020-02-15 / China	2020-07-07	146967
E	1202	Q	United States (570), United Kingdom (125), Latvia (119), Denmark (69), France (23), Switzerland (17), Poland (15), Germany (10), Luxembourg (10), Netherlands (10), Finland (7), Canada (6), Mexico (6), Belgium (4), Estonia (4), Iceland (3), India (3), Italy (3), Japan (3), Norway (3), Austria (2), China (2), Russian Federation (2), Spain (2), Thailand (2), Australia (1), Brazil (1), Czechia (1), G…	1032	2020-03-24 / United Kingdom, United States	2020-04-11	38203
A	27	S	United States (379), United Kingdom (147), Israel (87), South Africa (54), Netherlands (42), Canada (34), India (34), Switzerland (29), Denmark (25), Singapore (23), Brazil (21), Germany (21), Japan (17), Australia (10), Sweden (9), Belgium (8), Lithuania (8), France (6), Italy (6), Slovenia (6), Turkey (6), Russian Federation (5), Saudi Arabia (5), Austria (4), Mexico (4), Not available (4), Spa…	1026	2020-03-01 / Qatar	2020-03-21	19997
G	142	S	United States (871), United Kingdom (71), France (7), Luxembourg (6), Denmark (5), Spain (4), Brazil (3), Ecuador (3), Netherlands (3), Senegal (3), Chile (2), India (2), Japan (2), Costa Rica (1), Finland (1), Germany (1), Iran, Islamic Republic of (1), Mexico (1), Portugal (1), Russian Federation (1), Slovenia (1), Switzerland (1)	991	2020-03-13 / United States	2020-04-08	52158
H	146	Y	United Kingdom (617), United States (162), Germany (40), Switzerland (25), Denmark (22), Canada (15), Belgium (8), Italy (8), Netherlands (8), India (7), United Arab Emirates (6), France (5), Japan (5), Spain (5), Egypt (4), Mexico (4), Bangladesh (3), Poland (3), Portugal (3), Ukraine (3), Australia (2), Austria (2), Czechia (2), Ireland (2), Israel (2), Sweden (2), Kenya (1), Lithuania (1), Nor…	970	2020-03-14 / Portugal	2020-04-02	39605
D	796	Y	France (190), United States (140), Sweden (124), Luxembourg (97), United Kingdom (73), Denmark (63), Slovenia (62), Germany (43), Switzerland (25), Belgium (19), Japan (17), Turkey (13), Netherlands (11), Canada (9), Austria (8), South Africa (8), Norway (7), Estonia (6), Israel (6), Italy (6), Brazil (5), Croatia (4), Ireland (4), Chile (3), Finland (3), Mexico (3), Bangladesh (2), Nigeria (2), …	967	2020-03-29 / United Kingdom	2020-04-16	35496
Q	23	H	United Kingdom (903), Ireland (32), United States (11), Portugal (4), Spain (2), Azerbaijan (1), Canada (1), Cyprus (1), Denmark (1), Egypt (1), France (1), Lebanon (1), Mexico (1), Netherlands (1), Tunisia (1)	962	2020-07-07 / United Kingdom	2020-10-05	100997
S	704	L	United Kingdom (364), United States (233), Germany (130), Belgium (75), Netherlands (33), Denmark (26), Switzerland (22), Australia (8), Portugal (7), Turkey (7), France (6), India (6), Italy (5), Japan (5), Canada (4), Brazil (3), Mexico (3), North Macedonia (3), Sweden (3), Bulgaria (2), Chile (2), Israel (2), Poland (2), Spain (2), Czechia (1), El Salvador (1), Rwanda (1), Singapore (1), Slove…	960	2020-02-28 / Canada	2020-04-01	43752
E	180	V	United States (920), United Kingdom (5), Turkey (4), Chile (2), Germany (2), Italy (2), Brazil (1), Costa Rica (1), Croatia (1), Denmark (1), Ghana (1), Spain (1), Sweden (1)	942	2020-04-18 / United Kingdom	2020-06-18	55464
V	308	L	United Kingdom (368), United States (298), Canada (47), Germany (40), Denmark (17), Sweden (14), Switzerland (13), Italy (11), Japan (11), Spain (10), Mexico (6), India (5), Ireland (4), Israel (4), Netherlands (4), Slovenia (4), Australia (3), Belgium (3), France (3), Lithuania (3), Luxembourg (3), Norway (3), Poland (3), Portugal (3), Romania (3), Austria (2), Brazil (2), Nigeria (2), Russian F…	911	2020-03-14 / Luxembourg	2020-04-04	43448
F	490	S	United Kingdom (320), United States (165), Chile (108), Germany (63), Poland (51), Israel (33), Peru (25), Luxembourg (18), Burkina Faso (16), South Africa (15), India (13), Belgium (9), Czechia (8), Netherlands (7), Switzerland (6), Canada (5), Brazil (4), Denmark (4), Japan (4), Palestine, State of (3), Spain (3), Bulgaria (2), Argentina (1), Australia (1), Austria (1), Croatia (1), France (1),…	892	2020-04-05 / United Kingdom	2020-04-27	34338
S	940	F	United States (499), United Kingdom (154), Sweden (35), Belgium (34), Germany (19), Canada (15), Italy (12), Spain (12), France (11), Netherlands (8), South Africa (8), Switzerland (8), Australia (6), Turkey (6), Denmark (5), Not available (5), Japan (4), Poland (4), Zambia (4), Colombia (3), Iceland (3), Kazakhstan (3), Latvia (3), Luxembourg (3), Mexico (3), Russian Federation (3), Brazil (2), …	891	2020-02-28 / Australia	2020-03-23	23946
D	215	Y	United States (484), United Kingdom (232), Netherlands (20), Switzerland (17), Spain (13), India (12), France (10), Canada (8), Japan (8), Ireland (7), Germany (6), Denmark (5), Indonesia (5), Bangladesh (4), Italy (4), Mexico (4), Portugal (4), Angola (3), Slovakia (3), Australia (2), Brazil (2), Hong Kong (2), Israel (2), Not available (2), Saudi Arabia (2), Sweden (2), Turkey (2), Belgium (1),…	876	2020-01-01 / United States	2020-04-15	69849
K	1073	T	Denmark (750), United States (62), United Kingdom (49), Germany (5), India (5), Iceland (3), Brazil (1), Slovenia (1)	876	2020-03-29 / United Kingdom	2020-11-09	290785
S	477	R	Denmark (445), United Kingdom (161), United States (132), Slovakia (24), Croatia (22), Germany (21), Slovenia (14), Switzerland (13), Austria (10), Belgium (7), Japan (5), Portugal (5), Poland (3), Brazil (2), Italy (2), United Arab Emirates (2), Australia (1), Egypt (1), Ireland (1), Sweden (1), Turkey (1)	873	2020-04-06 / United Kingdom	2020-07-12	99874
S	943	R	United States (808), India (16), Switzerland (9), Botswana (8), Brazil (8), Ecuador (8), Netherlands (6), China (3), Paraguay (2), Denmark (1), Italy (1), United Kingdom (1)	871	2020-03-12 / China	2020-06-29	134039
L	822	F	United Kingdom (292), United States (280), Germany (66), Slovakia (48), Australia (38), Poland (12), Italy (11), Japan (11), Belgium (10), Switzerland (10), South Africa (9), Netherlands (8), Denmark (7), Canada (5), France (5), Finland (4), Ireland (4), Lithuania (4), Spain (4), Brazil (3), Bulgaria (3), India (3), Sweden (3), Norway (2), Portugal (2), Slovenia (2), Turkey (2), Austria (1), Esto…	858	2020-02-14 / Belgium	2020-04-09	59359
T	307	I	United States (248), United Kingdom (162), Ireland (126), Chile (70), Italy (61), Slovenia (58), Germany (19), India (18), Belgium (10), China (10), Japan (10), Denmark (8), Canada (6), Ukraine (6), Sweden (5), Croatia (4), Mexico (4), Portugal (3), Spain (3), Australia (2), Ecuador (2), Israel (2), Netherlands (2), Switzerland (2), Turkey (2), Argentina (1), Austria (1), Belarus (1), Brazil (1),…	855	2020-01-28 / China	2020-03-12	5757
E	96	D	United Kingdom (405), Ireland (105), United States (73), Spain (60), Germany (35), Israel (18), Latvia (16), Canada (14), Switzerland (14), Netherlands (13), Russian Federation (12), Denmark (11), France (8), Belgium (7), India (6), Italy (5), Portugal (5), Japan (4), Slovenia (4), Brazil (3), Czechia (3), Sweden (3), Australia (2), Bulgaria (2), Mexico (2), Norway (2), Uzbekistan (2), Argentina …	853	2020-03-16 / United States	2020-04-08	48490
K	558	N	United States (341), Germany (162), United Kingdom (159), Lithuania (36), France (24), India (19), Luxembourg (12), Canada (9), Switzerland (9), Czechia (7), Belgium (5), Brazil (5), Ireland (5), Australia (4), Denmark (4), Italy (4), Sweden (4), Japan (3), Mexico (3), Netherlands (3), China (2), Poland (2), Russian Federation (2), Slovakia (2), South Africa (2), Uganda (2), Angola (1), Austria (…	844	2020-02-10 / China	2020-03-31	41551
M	177	I	United States (406), United Kingdom (191), Denmark (51), Spain (30), Italy (28), Germany (27), Norway (17), India (13), France (11), Portugal (11), Luxembourg (7), United Arab Emirates (5), Netherlands (4), Belgium (3), Canada (3), Japan (3), Poland (3), Slovakia (3), Bahrain (2), Bangladesh (2), Chile (2), Czechia (2), Mexico (2), Sweden (2), Argentina (1), Australia (1), Brazil (1), Bulgaria (1…	843	2020-03-16 / United Kingdom	2020-03-24	17281
L	1063	F	United States (222), Israel (171), Italy (108), United Kingdom (61), Czechia (49), Germany (39), Switzerland (27), Denmark (19), India (16), Latvia (16), Turkey (13), Netherlands (10), Japan (8), Luxembourg (7), Sweden (7), Ireland (5), Spain (5), Brazil (4), Austria (3), France (3), Iceland (3), Poland (3), Argentina (2), Bulgaria (2), Canada (2), Lebanon (2), Mexico (2), Norway (2), Portugal (2…	832	2020-03-12 / United Kingdom	2020-04-13	60872
G	72	R	United States (733), United Kingdom (39), Canada (11), Belgium (7), Spain (6), Germany (5), Austria (3), Croatia (3), Australia (2), India (2), Mexico (2), Netherlands (2), Chile (1), France (1), Italy (1), Japan (1), Poland (1), Slovenia (1), Sweden (1)	822	2020-04-17 / United Kingdom	2020-06-28	66786
T	732	S	United States (777), Mexico (17), Canada (8), Italy (3), Germany (2), Egypt (1), Guam (1), Indonesia (1), Japan (1), Spain (1)	812	2020-05-10 / Egypt	2020-10-05	150012
Q	957	L	Jordan (436), United Kingdom (303), United States (32), Canada (3), Japan (3), Australia (2), Germany (2), India (2), Turkey (2), Ireland (1), Italy (1), New Zealand (1), Palestine, State of (1), Philippines (1), South Africa (1)	791	2020-03-31 / Italy	2020-08-24	155177
T	791	I	United States (469), United Kingdom (187), Germany (23), Denmark (17), Lithuania (10), Sweden (9), Brazil (7), France (7), Taiwan, Province of China (7), Canada (5), Netherlands (5), Spain (5), Italy (4), Switzerland (4), Estonia (3), Poland (3), Australia (2), India (2), Japan (2), Morocco (2), Slovenia (2), Bangladesh (1), Bulgaria (1), Chile (1), Croatia (1), Czechia (1), Guam (1), Iceland (1)…	790	2020-02-26 / Taiwan, Province of China	2020-03-22	21823
L	216	F	United Kingdom (422), Spain (89), United States (87), Japan (62), Germany (49), France (14), Italy (10), Belgium (6), Netherlands (6), Denmark (5), Poland (4), Slovenia (3), Switzerland (3), Australia (2), Brazil (2), Canada (2), India (2), Mexico (2), Norway (2), Portugal (2), Slovakia (2), Sweden (2), Czechia (1), Ireland (1), Lithuania (1), Luxembourg (1), Senegal (1), South Africa (1), Turkey…	785	2020-03-13 / United Kingdom	2020-04-07	50183
S	71	F	United Kingdom (483), Ireland (142), United States (92), Italy (20), France (8), Australia (6), Japan (5), Germany (3), Netherlands (3), India (2), Singapore (2), Austria (1), Belgium (1), Congo (1), Denmark (1), Hong Kong (1), Israel (1), Luxembourg (1), Nigeria (1), Poland (1), Portugal (1), Slovakia (1), Spain (1), Switzerland (1), Turkey (1)	780	2020-02-29 / United States	2020-03-18	15189
L	938	F	United States (287), United Kingdom (238), Switzerland (26), Slovakia (25), Gibraltar (24), Denmark (21), Germany (21), Canada (15), Spain (13), Netherlands (11), India (10), Japan (9), Mexico (8), Brazil (4), Singapore (4), Argentina (3), Gambia (3), Italy (3), Lithuania (3), Sweden (3), Australia (2), Croatia (2), Czechia (2), France (2), French Guiana (2), Israel (2), Luxembourg (2), Malaysia …	762	2020-03-08 / Denmark	2020-04-01	41746
P	1162	L	United Kingdom (263), United States (174), Germany (81), Netherlands (26), Switzerland (26), Argentina (24), Spain (16), Denmark (14), Belgium (13), Indonesia (11), France (9), Canada (8), Mexico (8), Portugal (8), Brazil (7), Australia (5), Japan (5), Lithuania (5), Sweden (5), India (4), Finland (3), Italy (3), Norway (3), Peru (3), Slovenia (3), South Africa (3), Greece (2), Kenya (2), Malaysi…	758	2020-02-01 / China	2020-03-18	15774
H	69	Y	United States (322), Germany (100), United Kingdom (58), France (43), Switzerland (41), Australia (30), Netherlands (25), Denmark (15), India (15), Japan (13), Italy (12), Canada (10), Spain (7), Brazil (6), Belgium (4), Slovenia (4), Turkey (4), Austria (3), Norway (3), Peru (3), Russian Federation (3), South Africa (3), China (2), Czechia (2), Ireland (2), Luxembourg (2), Morocco (2), Portugal …	753	2020-01-24 / China	2020-03-25	28921
T	547	I	Denmark (217), United Kingdom (165), United States (150), Germany (85), Japan (15), Netherlands (13), Switzerland (10), Italy (9), Spain (9), Sweden (9), France (8), Poland (7), Portugal (6), Norway (5), Canada (4), India (4), Austria (3), Brazil (3), South Africa (3), Australia (2), Bangladesh (2), Chile (2), Ukraine (2), Belgium (1), Costa Rica (1), Gambia (1), Iceland (1), Indonesia (1), Israe…	747	2020-03-03 / United States	2020-04-14	66417
D	1084	Y	United Kingdom (197), United States (130), Denmark (100), Spain (91), France (71), Switzerland (25), Belgium (17), Portugal (16), Gibraltar (11), Luxembourg (9), Russian Federation (9), South Africa (9), China (7), Germany (7), Netherlands (6), India (5), Italy (4), Mexico (4), Bangladesh (2), Brazil (2), Canada (2), Chile (2), Slovenia (2), Afghanistan (1), Argentina (1), Finland (1), Ireland (1…	741	2020-01-26 / China	2020-04-13	65766
T	299	I	United Kingdom (491), United States (63), Switzerland (43), Canada (28), Slovenia (14), Germany (13), Denmark (10), Sweden (8), France (7), Italy (7), Russian Federation (6), India (5), Australia (4), Belgium (4), Japan (4), Netherlands (4), Peru (3), Croatia (2), Finland (2), Israel (2), Latvia (2), Spain (2), Brazil (1), Bulgaria (1), Czechia (1), Hong Kong (1), Ireland (1), Norway (1), Poland …	735	2020-03-18 / India, France, Switzerland	2020-03-21	7080
Q	414	K	Belgium (355), Switzerland (133), France (60), United States (43), Italy (39), United Kingdom (33), Germany (20), Ireland (16), Israel (6), Portugal (6), Canada (5), Denmark (5), Netherlands (5), Spain (3), Indonesia (1), Lithuania (1), Philippines (1), Senegal (1), Sweden (1), Turkey (1)	735	2020-03-15 / Israel	2020-09-04	199431
A	899	S	Luxembourg (223), Germany (117), Denmark (80), United States (77), United Kingdom (50), Netherlands (45), Sweden (34), Switzerland (21), France (15), Australia (11), Belgium (11), Canada (7), Austria (6), Bulgaria (5), Brazil (4), Finland (4), Italy (4), Poland (3), Croatia (2), India (2), Mexico (2), South Africa (2), Spain (2), Gibraltar (1), Greece (1), Jordan (1), New Zealand (1), Panama (1),…	735	2020-03-15 / Switzerland	2020-04-14	59562
L	1224	F	Canada (651), United States (20), United Kingdom (17), Italy (11), India (4), Germany (2), Israel (2), Luxembourg (2), Belgium (1), Brazil (1), Costa Rica (1), France (1), Mexico (1), Netherlands (1), Saudi Arabia (1), Switzerland (1)	717	2020-03-26 / Brazil	2020-04-13	36861
A	27	V	United States (293), United Kingdom (235), France (29), Germany (29), Switzerland (17), Canada (13), Luxembourg (9), Denmark (8), Italy (7), Brazil (6), Portugal (6), Spain (6), Netherlands (5), Russian Federation (5), Slovenia (5), Australia (4), Latvia (4), Iceland (3), India (3), Sweden (3), Austria (2), Hong Kong (2), Israel (2), Japan (2), Not available (2), Panama (2), Peru (2), Argentina (…	715	2020-03-06 / Hong Kong	2020-03-23	22564
H	1101	Y	United States (246), United Kingdom (132), Philippines (84), Germany (29), Belgium (23), Spain (18), India (17), Italy (17), Switzerland (15), New Zealand (10), Australia (9), Netherlands (9), Slovenia (9), Czechia (8), Estonia (8), France (8), Uganda (8), Oman (6), Sweden (5), Croatia (4), Lithuania (4), United Arab Emirates (4), Japan (3), Russian Federation (3), Singapore (3), Austria (2), Ban…	711	2020-03-16 / United States	2020-03-28	25901
D	1118	Y	United States (238), United Kingdom (112), Sweden (111), Denmark (71), Belgium (55), Turkey (20), Mexico (12), Brazil (10), Spain (10), Germany (8), Italy (8), Russian Federation (6), France (5), Canada (4), India (4), Netherlands (4), Romania (4), Croatia (3), Japan (3), Thailand (3), Australia (2), Bangladesh (2), Argentina (1), Belarus (1), Botswana (1), China (1), Costa Rica (1), French Guian…	707	2020-01-01 / United States	2020-04-26	83855
A	67	S	United Kingdom (231), United States (209), Israel (61), Germany (41), Denmark (26), South Africa (21), Spain (11), Czechia (9), Portugal (8), Japan (7), Poland (7), Netherlands (6), Hungary (5), Brazil (4), France (4), Mexico (4), Sweden (4), Australia (3), Switzerland (3), Turkey (3), Armenia (2), Indonesia (2), Italy (2), Lithuania (2), Luxembourg (2), North Macedonia (2), Bahrain (1), Banglade…	690	2020-02-06 / China	2020-04-02	46303
C	1247	F	Italy (149), Switzerland (128), United Kingdom (96), United States (92), Germany (72), Finland (21), Japan (15), France (13), South Africa (13), Spain (13), Portugal (12), Netherlands (9), Sweden (8), Brazil (6), Chile (6), Mexico (5), Canada (3), Israel (3), Denmark (2), India (2), Senegal (2), Singapore (2), Turkey (2), Bangladesh (1), Belgium (1), Indonesia (1), Ireland (1), Latvia (1), Nigeri…	686	2020-03-11 / United States, Japan	2020-03-22	18109
D	936	N	United States (486), Switzerland (37), Germany (22), Belgium (20), Turkey (20), Luxembourg (17), Canada (15), United Kingdom (11), France (10), Netherlands (10), Lithuania (7), Japan (5), Brazil (2), Cameroon (2), Denmark (2), India (2), Ireland (2), North Macedonia (2), Singapore (2), Angola (1), Australia (1), Czechia (1), Ecuador (1), Indonesia (1), Iran, Islamic Republic of (1), Not available…	682	2020-03-20 / Iran, Islamic Republic of	2020-09-18	205353
G	639	S	Italy (490), United Kingdom (92), United States (31), France (17), Switzerland (13), Germany (12), Iceland (8), Austria (5), Spain (4), Denmark (2), Australia (1), Canada (1), India (1), Lithuania (1), Luxembourg (1), Sweden (1)	680	2020-04-21 / Austria	2020-09-09	135923
T	240	I	United Kingdom (146), France (122), United States (116), Portugal (64), Germany (57), Switzerland (50), Belgium (35), Mexico (14), India (10), Sweden (10), Spain (8), Denmark (5), Austria (4), Luxembourg (4), Poland (4), Australia (2), Canada (2), Israel (2), Senegal (2), Sri Lanka (2), Argentina (1), Botswana (1), Bulgaria (1), Czechia (1), Finland (1), Indonesia (1), Kenya (1), Netherlands (1),…	672	2020-03-09 / Denmark	2020-05-11	95721
T	19	I	United States (186), United Kingdom (167), Germany (62), Belgium (44), Denmark (39), Japan (22), Mexico (19), Portugal (17), Finland (15), France (12), Israel (12), Spain (12), Canada (10), Netherlands (9), India (8), Italy (7), Switzerland (7), South Africa (4), Bulgaria (3), Poland (3), Sweden (3), Australia (1), Bangladesh (1), Brazil (1), Croatia (1), Estonia (1), Norway (1), Paraguay (1), Pe…	671	2020-03-22 / Belgium	2020-04-22	58362
S	929	T	United Kingdom (614), United States (12), Spain (11), Germany (7), Australia (2), Chile (2), India (2), Switzerland (2), Argentina (1), Austria (1), Belgium (1), Canada (1), China (1), Czechia (1), Denmark (1), France (1), Ireland (1), Italy (1), Japan (1), Mexico (1), Netherlands (1), Norway (1), Reunion (1), Slovenia (1), South Africa (1), Turkey (1)	670	2020-04-16 / Italy	2020-07-10	81198
D	839	Y	Portugal (291), Netherlands (99), United Kingdom (88), New Zealand (30), Brazil (26), Russian Federation (24), United States (21), Germany (16), Italy (13), Switzerland (13), Japan (7), India (5), Iceland (4), Estonia (3), Latvia (3), Belgium (2), Denmark (2), Poland (2), Slovenia (2), Australia (1), Austria (1), Congo (1), Finland (1), Georgia (1), Not available (1), Paraguay (1), Peru (1)	659	2020-01-01 / United Kingdom	2020-03-01	1549
P	25	S	United Kingdom (576), United States (31), Denmark (10), Russian Federation (6), Switzerland (5), France (4), Germany (3), Lithuania (3), Belgium (2), Czechia (2), Japan (2), Portugal (2), Spain (2), Argentina (1), Latvia (1), Netherlands (1), Norway (1), Poland (1), South Africa (1), Sweden (1)	655	2020-03-07 / South Africa	2020-04-26	80958
I	233	V	Denmark (507), United States (56), Slovenia (27), Canada (23), United Kingdom (15), Netherlands (7), Austria (4), Spain (4), United Arab Emirates (2), Belgium (1), France (1), India (1), Italy (1), Mexico (1), Poland (1), Tunisia (1)	652	2020-03-31 / Austria	2020-06-18	88405
P	330	S	United States (250), United Kingdom (233), Germany (29), France (19), Netherlands (16), Canada (15), India (13), Denmark (12), Switzerland (9), Spain (8), Japan (6), Sweden (6), Belgium (4), Italy (3), United Arab Emirates (3), Austria (2), Indonesia (2), Latvia (2), Luxembourg (2), Mozambique (2), Russian Federation (2), South Africa (2), Armenia (1), Bolivia, Plurinational State of (1), Brazil …	652	2020-03-07 / India	2020-04-07	53694
E	654	Q	Denmark (167), United Kingdom (145), United States (120), Argentina (66), Germany (41), Spain (33), Ireland (30), Mexico (7), India (6), Netherlands (5), Turkey (4), Ecuador (3), France (3), Iceland (3), Japan (3), Switzerland (3), Belgium (2), Indonesia (2), Bangladesh (1), Brazil (1), Georgia (1), Hong Kong (1), Malaysia (1), Not available (1), Poland (1), Slovenia (1), United Arab Emirates (1)	652	2020-03-11 / Georgia	2020-06-15	120161
A	684	V	United Kingdom (181), United States (169), Canada (75), Germany (69), Sri Lanka (20), Denmark (15), Sweden (12), Slovenia (11), Brazil (9), Spain (7), India (6), France (5), Greece (5), Netherlands (5), Argentina (4), Australia (4), Belgium (4), Italy (4), Mexico (4), Poland (4), Indonesia (3), Israel (3), Finland (2), Iran, Islamic Republic of (2), Japan (2), Not available (2), Switzerland (2), …	649	2020-02-14 / Belgium	2020-03-24	26457
A	846	V	United States (142), United Kingdom (128), Belgium (99), Denmark (52), Germany (40), South Africa (31), Portugal (20), Switzerland (20), Sweden (18), France (12), Japan (11), Canada (6), Slovenia (6), Mexico (5), Qatar (5), Austria (4), Iceland (4), Italy (4), Norway (4), Zimbabwe (4), India (3), Ireland (3), Netherlands (3), New Zealand (3), Not available (3), Australia (2), Brazil (2), Latvia (…	647	2020-01-21 / China	2020-03-19	17649
V	6	A	United Kingdom (357), France (114), Croatia (53), Germany (42), Spain (29), Poland (10), Sweden (7), Brazil (4), United States (4), Australia (3), Belgium (3), India (3), Russian Federation (2), Barbados (1), Ireland (1), Israel (1), Jordan (1), Luxembourg (1), Netherlands (1), Slovenia (1), Switzerland (1), Thailand (1), Tunisia (1)	641	2020-08-17 / Israel	2020-12-12	222108
G	261	V	United Kingdom (493), United States (62), Germany (18), Denmark (11), Netherlands (10), India (7), France (5), Italy (4), Russian Federation (3), South Africa (3), Spain (3), Australia (2), Japan (2), Mexico (2), Norway (2), Not available (2), Botswana (1), Canada (1), China (1), Czechia (1), Iceland (1), Latvia (1), Lithuania (1), Panama (1), Slovenia (1), Sweden (1), Uganda (1), United Arab Emi…	641	2020-03-05 / United Kingdom	2020-04-03	47068
A	672	V	United States (233), Italy (129), Luxembourg (85), United Kingdom (51), Spain (28), Germany (20), Sweden (12), Brazil (8), Poland (8), Switzerland (8), Canada (7), Chile (5), Denmark (5), Croatia (4), Romania (4), Singapore (4), Austria (3), India (3), Netherlands (3), Argentina (2), Belgium (2), Russian Federation (2), Bangladesh (1), France (1), Hong Kong (1), Indonesia (1), Malawi (1), Mozambi…	636	2020-03-18 / Indonesia	2020-06-25	121665
D	796	H	United Kingdom (262), United States (110), Germany (75), Canada (57), Ireland (20), Belgium (12), France (10), Denmark (9), Luxembourg (9), Australia (8), Nigeria (8), India (6), Switzerland (6), Togo (5), Bangladesh (3), Greece (3), Japan (3), Norway (3), Finland (2), Italy (2), Netherlands (2), Palestine, State of (2), Portugal (2), Singapore (2), Slovenia (2), Ghana (1), Lithuania (1), Panama …	629	2020-03-19 / Canada	2020-06-24	118309
G	1124	V	United States (239), United Kingdom (106), Australia (95), Germany (27), Denmark (21), Switzerland (18), Italy (11), India (10), Canada (7), Japan (6), Chile (5), France (5), Lithuania (5), Not available (5), Poland (5), Slovenia (5), Turkey (5), Mexico (4), Belgium (3), Iceland (3), Netherlands (3), Spain (3), Sri Lanka (3), Sweden (3), Argentina (2), Brazil (2), Costa Rica (2), Estonia (2), Ind…	629	2020-03-20 / Australia, Canada	2020-03-22	4680
R	102	I	United Kingdom (374), United States (51), Uganda (50), Germany (29), Spain (25), India (15), Sweden (15), Portugal (8), Indonesia (6), Bangladesh (5), Denmark (4), Poland (4), Rwanda (4), Ireland (3), Netherlands (3), South Africa (3), Switzerland (3), Bahrain (2), Brazil (2), Canada (2), France (2), Japan (2), Singapore (2), Croatia (1), Israel (1), Italy (1), Mexico (1), Mozambique (1), New Zea…	624	2020-03-09 / Denmark	2020-04-06	51049
I	818	V	United Kingdom (238), Germany (126), United States (74), Luxembourg (49), Spain (35), Norway (19), Denmark (17), Portugal (16), Netherlands (11), Belgium (7), Switzerland (7), France (5), Russian Federation (4), Italy (3), Australia (2), Finland (2), Not available (2), Bangladesh (1), Canada (1), Iceland (1), Japan (1), Namibia (1), Poland (1), Singapore (1)	624	2020-03-25 / United Kingdom	2020-05-01	63293
A	831	V	United Kingdom (442), Spain (55), United States (33), Iceland (30), France (22), Mexico (8), Belgium (5), Switzerland (5), Australia (4), Finland (3), Canada (1), Cyprus (1), Equatorial Guinea (1), Ghana (1), India (1), Indonesia (1), Ireland (1), Italy (1), Jordan (1), Lithuania (1), Netherlands (1), Poland (1), Singapore (1), Slovenia (1)	621	2020-03-06 / Iceland	2020-03-18	13918
N	450	K	Belgium (315), Switzerland (129), France (50), United States (38), Germany (21), Mexico (18), United Kingdom (17), Ireland (8), India (7), Portugal (6), Netherlands (5), Denmark (1), Ghana (1), Indonesia (1), South Africa (1), Spain (1)	619	2020-03-27 / United Kingdom	2020-06-04	84130
A	1020	V	United Kingdom (204), United States (142), France (68), Denmark (45), Switzerland (23), Sweden (21), Germany (17), Netherlands (17), Belgium (12), Spain (8), India (7), Canada (6), Japan (6), Serbia (6), Austria (5), Norway (5), Mexico (4), Australia (3), Italy (3), Croatia (2), Peru (2), Poland (2), Bosnia and Herzegovina (1), Bulgaria (1), Gambia (1), Hungary (1), Israel (1), Myanmar (1), Portu…	618	2020-03-17 / Austria, Switzerland	2020-03-30	27863
T	323	I	United Kingdom (248), United States (173), Italy (34), Spain (23), Denmark (21), Japan (20), Germany (17), Netherlands (15), Slovenia (9), Switzerland (7), Belgium (4), Canada (4), India (4), Sweden (4), Turkey (4), France (3), Latvia (3), Not available (3), Israel (2), Portugal (2), Russian Federation (2), United Arab Emirates (2), Argentina (1), Brazil (1), Bulgaria (1), Costa Rica (1), Czechia…	614	2020-03-12 / Germany	2020-04-06	49041
P	1162	R	Portugal (239), United Kingdom (148), Germany (94), Luxembourg (23), Netherlands (18), Italy (17), Switzerland (15), France (12), Spain (12), Denmark (6), United States (5), Belgium (4), Ireland (4), Brazil (3), Finland (2), Angola (1), Canada (1), Serbia (1)	605	2020-08-05 / Serbia	2020-09-20	50706
G	1167	A	United States (289), Chile (176), Peru (53), Colombia (35), Ecuador (22), Spain (16), Canada (3), Germany (2), Italy (2), Switzerland (2), Aruba (1), Bolivia, Plurinational State of (1), Japan (1), Norway (1), United Kingdom (1)	605	2020-08-09 / Peru	2020-11-18	174509
R	214	L	United Kingdom (278), United States (115), France (37), Denmark (30), Malaysia (22), Ireland (11), Germany (10), India (9), Japan (8), Portugal (8), Canada (7), Netherlands (6), South Africa (6), Switzerland (6), Singapore (5), Spain (5), Croatia (4), Israel (4), North Macedonia (4), Sweden (4), Australia (3), Brazil (3), Mexico (3), Belgium (2), Gibraltar (2), Indonesia (2), Chile (1), Czechia (…	604	2020-03-11 / France	2020-03-20	15136
T	678	I	United Kingdom (260), United States (153), Japan (44), Norway (24), Netherlands (21), Luxembourg (13), Poland (8), France (7), Germany (7), India (7), Sweden (7), Mexico (6), Spain (6), Switzerland (6), Brazil (4), Denmark (4), Canada (3), Israel (3), Belgium (2), Ireland (2), Italy (2), Not available (2), Oman (2), United Arab Emirates (2), Austria (1), Bangladesh (1), Gibraltar (1), Greece (1),…	604	2020-03-10 / Spain	2020-03-24	23138
G	184	S	Japan (524), Canada (34), United Kingdom (22), United States (14), Spain (2), Czechia (1), Denmark (1), Germany (1), Nigeria (1), South Africa (1), Switzerland (1)	602	2020-04-01 / Spain	2020-06-10	77569
S	813	I	Denmark (364), United States (90), United Kingdom (36), Ireland (17), Germany (16), India (8), South Africa (8), Luxembourg (7), Switzerland (7), Gibraltar (4), Greece (4), Turkey (4), France (3), Italy (3), Netherlands (3), Sweden (3), Chile (2), Israel (2), Japan (2), Lithuania (2), Slovakia (2), Argentina (1), Belgium (1), Canada (1), Croatia (1), Egypt (1), Finland (1), Mexico (1), Mozambique…	600	2020-03-26 / Spain, United Kingdom, United States	2020-06-19	100167
V	3	G	United Kingdom (133), France (117), Finland (104), United States (104), Germany (27), Switzerland (19), Belgium (16), Denmark (16), Netherlands (7), Canada (5), Italy (5), Portugal (5), India (4), Japan (4), Hong Kong (3), United Arab Emirates (3), Luxembourg (2), Mexico (2), Not available (2), Sweden (2), Argentina (1), Brazil (1), Chile (1), China (1), Croatia (1), Iceland (1), Indonesia (1), I…	596	2020-04-03 / Japan	2020-08-01	124063
V	90	F	Switzerland (232), United States (141), United Kingdom (93), Norway (47), Germany (22), Japan (10), Denmark (5), Italy (5), Canada (4), France (4), Netherlands (4), Chile (3), Brazil (2), Gambia (2), Indonesia (2), South Africa (2), Sweden (2), Argentina (1), Australia (1), Austria (1), French Guiana (1), Gibraltar (1), Greece (1), Ireland (1), Israel (1), Luxembourg (1), Mexico (1), Nigeria (1),…	595	2020-03-01 / United Kingdom	2020-03-30	38756
V	382	L	United States (254), Gambia (96), France (42), United Kingdom (28), India (27), Switzerland (24), Denmark (20), Kazakhstan (15), Germany (12), Rwanda (12), Peru (7), Sweden (6), Norway (5), Spain (5), Canada (4), Italy (4), Bangladesh (3), Croatia (3), Saudi Arabia (3), United Arab Emirates (3), Japan (2), Lithuania (2), Luxembourg (2), Romania (2), Russian Federation (2), Senegal (2), Australia …	595	2020-03-01 / Kazakhstan	2020-05-15	101688
A	1070	V	United States (345), Germany (67), United Kingdom (54), Italy (27), Lithuania (17), Not available (14), Switzerland (10), Spain (8), France (5), Netherlands (5), Belgium (4), Japan (4), Singapore (4), Canada (3), Peru (3), Slovakia (3), Austria (2), Brazil (2), Czechia (2), Turkey (2), China (1), India (1), Ireland (1), Israel (1), Panama (1), Poland (1), Portugal (1), Russian Federation (1), Slo…	591	2020-03-15 / United States	2020-05-20	98345
V	213	L	United Kingdom (237), Japan (190), United States (81), Brazil (9), Bangladesh (8), Germany (8), India (8), Mexico (6), Russian Federation (6), Ireland (5), Italy (5), Denmark (4), Sweden (4), France (3), Argentina (2), Belgium (2), Poland (2), Canada (1), Indonesia (1), Norway (1), Slovenia (1), Spain (1), Sri Lanka (1)	586	2020-03-03 / France	2020-04-09	58514
F	565	L	United States (265), United Kingdom (181), Chile (53), Brazil (28), Austria (8), Germany (7), Switzerland (6), Netherlands (5), Poland (5), India (4), Australia (3), Belgium (3), Indonesia (2), Ireland (2), Canada (1), Colombia (1), France (1), Japan (1), Lithuania (1), Mexico (1), Norway (1), Not available (1), Panama (1), Peru (1), Slovenia (1), Spain (1)	584	2020-04-01 / Peru	2020-06-08	75874
V	1177	I	United States (573), United Kingdom (3), Belgium (2), Germany (2), Denmark (1), Japan (1), Peru (1)	583	2020-04-12 / Peru	2021-01-15	501816
V	6	F	United States (212), Switzerland (136), United Kingdom (49), Norway (28), Belgium (26), France (24), Germany (12), Morocco (11), Japan (9), India (7), Mexico (7), Bulgaria (6), Denmark (6), Estonia (6), Netherlands (5), Canada (4), Turkey (4), Austria (3), Ireland (3), Brazil (2), Iceland (2), Israel (2), Portugal (2), Russian Federation (2), Sweden (2), Uganda (2), Armenia (1), Australia (1), Co…	579	2020-03-15 / Switzerland	2020-03-29	28950
D	574	Y	United Kingdom (427), United States (69), Japan (9), India (8), Australia (7), France (5), Switzerland (5), Belgium (4), Germany (4), Italy (4), Sweden (4), Denmark (3), Mexico (3), Brazil (2), Colombia (2), Netherlands (2), South Africa (2), Bangladesh (1), Botswana (1), Canada (1), Ecuador (1), Egypt (1), Iceland (1), Ireland (1), Israel (1), Malawi (1), Mozambique (1), Norway (1), Not availabl…	578	2020-03-09 / France	2020-03-30	36623
A	771	S	United States (205), United Kingdom (146), India (61), Germany (31), United Arab Emirates (26), Denmark (15), Canada (11), Netherlands (9), France (7), Japan (7), Spain (6), Romania (5), Russian Federation (5), Israel (4), Switzerland (4), Belgium (3), Brazil (3), Bahamas (2), Bangladesh (2), Italy (2), Norway (2), South Africa (2), Sweden (2), Turkey (2), Bulgaria (1), Congo (1), Ecuador (1), In…	576	2020-03-10 / Netherlands	2020-04-02	42883
T	732	I	United Kingdom (480), United States (15), Bulgaria (13), Italy (12), Germany (10), Lithuania (6), France (5), Denmark (4), Japan (4), Brazil (3), Canada (3), Netherlands (3), Portugal (3), Czechia (2), Greece (2), Poland (2), Slovenia (2), Chile (1), Egypt (1), Russian Federation (1), Rwanda (1), Switzerland (1), Turkey (1)	575	2020-03-26 / United States	2020-08-10	151130
C	1235	F	United Kingdom (200), United States (162), Belgium (28), Denmark (25), Germany (22), Japan (17), Mexico (16), France (12), Spain (11), Canada (10), Italy (9), Switzerland (9), Slovenia (7), United Arab Emirates (4), Brazil (3), India (3), Israel (3), Nigeria (3), Poland (3), Angola (2), Belarus (2), Czechia (2), Netherlands (2), North Macedonia (2), Singapore (2), South Africa (2), Sweden (2), Ar…	575	2020-03-11 / Denmark	2020-04-26	79038
T	747	I	United States (216), United Kingdom (209), Sweden (27), Germany (20), Greece (15), Slovakia (10), Switzerland (10), France (8), Poland (7), Bonaire, Sint Eustatius and Saba (4), Canada (4), Suriname (4), Japan (3), Spain (3), Austria (2), Denmark (2), Netherlands (2), Russian Federation (2), Singapore (2), Slovenia (2), Brazil (1), Chile (1), Finland (1), Iceland (1), Ireland (1), Italy (1), Keny…	563	2020-01-01 / United Kingdom	2020-04-15	69849
D	111	N	United States (321), Germany (112), United Kingdom (48), Denmark (38), Iran, Islamic Republic of (14), Canada (4), India (4), Brazil (3), Netherlands (2), Poland (2), Singapore (2), United Arab Emirates (2), Czechia (1), Finland (1), France (1), Indonesia (1), Mexico (1), Portugal (1), Russian Federation (1), Saudi Arabia (1), Tunisia (1), Uganda (1)	562	2020-03-17 / United States	2020-05-10	86013
D	1168	G	United States (530), United Kingdom (17), Canada (3), Italy (3), Germany (2), Japan (1), Mexico (1), Peru (1), Portugal (1), Sweden (1)	560	2020-03-22 / Germany	2020-10-23	262984
R	357	K	Canada (489), United States (28), United Kingdom (25), France (3), Germany (2), Japan (2), Slovakia (2), Belgium (1), India (1), Italy (1), Monaco (1), Russian Federation (1), Singapore (1), South Africa (1)	558	2020-03-27 / Canada	2020-05-01	58828
E	484	Q	India (184), United Kingdom (142), United States (103), Singapore (16), Switzerland (14), Belgium (11), Germany (8), Spain (8), Australia (6), Ghana (6), Italy (6), Brazil (5), Sweden (5), Canada (4), France (4), Denmark (2), Kenya (2), Mexico (2), Netherlands (2), Norway (2), Bahrain (1), Indonesia (1), Japan (1), New Zealand (1), Poland (1), Russian Federation (1), Slovakia (1), South Africa (1…	542	2020-03-09 / Denmark	2020-05-20	103422
A	522	V	United Kingdom (162), United States (160), Iraq (29), Japan (23), Germany (20), Canada (19), Netherlands (16), Belgium (14), France (14), Ireland (8), Spain (8), Egypt (7), Mexico (7), Denmark (6), Luxembourg (5), Latvia (4), Australia (3), Nigeria (3), Qatar (3), Brazil (2), Finland (2), India (2), Indonesia (2), Singapore (2), South Africa (2), Aruba (1), Austria (1), Bangladesh (1), Belarus (1…	541	2020-03-11 / Germany	2020-03-19	13429
A	575	S	United States (179), United Kingdom (93), Norway (58), Poland (34), Israel (22), Netherlands (22), Germany (21), Japan (12), Sweden (12), France (11), Belgium (10), Spain (9), India (8), Denmark (7), Mexico (5), Australia (2), Austria (2), Brazil (2), Canada (2), Croatia (2), Italy (2), Lithuania (2), Nigeria (2), Russian Federation (2), South Africa (2), United Arab Emirates (2), Argentina (1), …	533	2020-01-01 / Poland	2020-04-15	69849
A	1070	S	Germany (226), United States (165), United Kingdom (68), Denmark (15), Croatia (11), India (10), France (5), Egypt (4), Italy (4), Brazil (3), Japan (3), Switzerland (3), Indonesia (2), Jordan (2), Austria (1), Belgium (1), Gibraltar (1), Greece (1), Guam (1), Netherlands (1), Poland (1), Portugal (1), Spain (1), Turkey (1), Zambia (1)	532	2020-01-01 / United Kingdom	2020-06-15	124978
A	243	S	United States (268), United Kingdom (157), India (17), Japan (13), Switzerland (13), Netherlands (8), Denmark (5), Germany (5), Not available (5), Norway (4), Canada (3), Italy (3), Spain (3), Sweden (3), Belgium (2), Luxembourg (2), Russian Federation (2), Argentina (1), Australia (1), Chile (1), Colombia (1), Czechia (1), France (1), Iceland (1), Ireland (1), Poland (1), Senegal (1), South Afri…	527	2020-03-15 / United States	2020-04-12	55809
M	1237	T	Canada (442), United Kingdom (43), United States (12), Denmark (8), Germany (3), Slovenia (3), Portugal (2), Singapore (2)	515	2020-03-09 / Germany	2020-03-24	23834
P	251	S	United States (475), Netherlands (19), United Kingdom (9), Aruba (1), Australia (1), Canada (1), Chile (1), France (1), Japan (1), Mexico (1), Qatar (1), Russian Federation (1), Senegal (1), South Africa (1)	514	2020-01-01 / United Kingdom	2020-07-29	168299
T	33	I	United Kingdom (241), United States (83), Japan (40), Netherlands (27), Germany (24), Ireland (17), Austria (15), Sweden (10), Canada (7), Italy (6), Poland (5), India (4), Peru (4), Slovakia (4), Singapore (3), Belgium (2), Lithuania (2), Denmark (1), France (1), Mexico (1), Montenegro (1), Russian Federation (1), Switzerland (1)	500	2020-03-11 / United Kingdom	2020-08-02	167250
A	879	V	United Kingdom (173), Germany (88), United States (87), Denmark (65), France (16), Ireland (16), Japan (11), Italy (7), Canada (6), Belgium (4), Brazil (3), India (3), Netherlands (3), Poland (2), Sweden (2), Switzerland (2), Aruba (1), Finland (1), Israel (1), Luxembourg (1), Norway (1), Portugal (1), Singapore (1), Slovenia (1), Turkey (1), Uganda (1)	498	2020-03-18 / Switzerland	2020-04-28	72230
A	892	V	United Kingdom (317), United States (47), France (16), Ireland (15), Denmark (14), Germany (11), Canada (9), Netherlands (9), Japan (6), Italy (5), Spain (5), Portugal (4), Switzerland (4), Bulgaria (3), Burkina Faso (3), Suriname (3), Luxembourg (2), Poland (2), Slovakia (2), South Africa (2), Belgium (1), Brazil (1), China (1), Colombia (1), Estonia (1), Gibraltar (1), India (1), Lithuania (1),…	493	2020-02-03 / China	2020-04-08	57808
P	9	L	United States (177), United Kingdom (135), Brazil (19), Japan (17), Germany (14), Poland (14), Netherlands (13), Ireland (12), Denmark (11), Belgium (9), Canada (8), Italy (8), Spain (7), Russian Federation (6), Slovenia (6), Australia (3), Portugal (3), Switzerland (3), Chile (2), Czechia (2), Finland (2), France (2), Israel (2), Kazakhstan (2), Austria (1), Bangladesh (1), Bulgaria (1), Ecuador…	488	2020-03-10 / United States	2020-04-21	74110
C	1250	F	United Kingdom (259), United States (95), Luxembourg (19), Denmark (15), Finland (14), France (13), Netherlands (9), Jordan (8), Spain (8), Belgium (5), Brazil (4), Germany (4), India (4), Switzerland (4), Australia (3), Israel (3), Italy (3), Mexico (3), Bangladesh (2), Nigeria (2), Turkey (2), Canada (1), Colombia (1), Gibraltar (1), Portugal (1), Saudi Arabia (1), Slovakia (1), Sweden (1), Vie…	487	2020-03-17 / Viet Nam	2020-04-05	39977
D	1153	Y	United States (346), United Kingdom (47), India (27), Luxembourg (10), Belgium (9), Italy (9), Denmark (5), Canada (4), Spain (4), France (3), Uganda (3), Australia (2), Brazil (2), Israel (2), Lithuania (2), Switzerland (2), Germany (1), Mexico (1), Netherlands (1), Norway (1), Poland (1), Singapore (1)	483	2020-03-04 / United Kingdom	2020-06-17	125394
V	1068	F	Australia (224), United Kingdom (121), United States (65), Spain (33), Switzerland (7), France (6), Denmark (4), Canada (3), Bangladesh (2), Germany (2), India (2), Israel (2), Japan (2), Peru (2), Botswana (1), Chile (1), Netherlands (1), Norway (1), Turkey (1)	480	2020-03-16 / United States	2020-04-07	46515
D	198	G	United Kingdom (227), United States (171), Belgium (27), Canada (12), Switzerland (12), India (3), Poland (3), Slovenia (3), Spain (3), Malaysia (2), South Africa (2), Australia (1), Denmark (1), France (1), Germany (1), Gibraltar (1), Greece (1), Ireland (1), Japan (1), Russian Federation (1), Sweden (1), Thailand (1)	476	2020-03-05 / Spain	2020-08-24	193004
S	94	F	United Kingdom (106), United States (87), Switzerland (66), Germany (64), Poland (29), Aruba (24), Sweden (14), Netherlands (12), Slovenia (9), Norway (8), France (6), Philippines (6), Spain (6), India (5), Hong Kong (4), Denmark (3), Luxembourg (3), Angola (2), Argentina (2), Belgium (2), Finland (2), Lithuania (2), Australia (1), Austria (1), Canada (1), China (1), Iceland (1), Iran, Islamic Re…	472	2020-03-14 / Finland	2020-08-02	164570
S	698	L	Australia (192), United Kingdom (95), United States (93), Germany (21), Sweden (11), France (10), Switzerland (8), Denmark (5), Italy (3), Lithuania (3), Norway (3), Belgium (2), Brazil (2), Iceland (2), India (2), Israel (2), Spain (2), Bangladesh (1), Canada (1), Chile (1), Finland (1), Ghana (1), Japan (1), Mexico (1), Netherlands (1), North Macedonia (1), Russian Federation (1), Saudi Arabia …	470	2020-03-25 / United States	2020-04-23	53718
P	384	S	United Kingdom (334), United States (51), Germany (15), Spain (13), South Africa (7), Denmark (6), France (5), Belgium (4), Italy (4), Netherlands (4), Canada (3), Jordan (3), Mexico (3), Austria (2), Sweden (2), Switzerland (2), Turkey (2), Australia (1), Chile (1), India (1), Israel (1), Latvia (1), Portugal (1), Singapore (1), Slovenia (1)	468	2020-03-18 / Netherlands	2020-06-09	104822
S	689	I	United States (177), Brazil (95), United Kingdom (75), Switzerland (15), France (11), South Africa (11), Portugal (9), Germany (8), Spain (8), Norway (7), Austria (6), Belgium (6), Canada (5), India (5), Bahrain (4), Denmark (4), Israel (3), Iceland (2), Mexico (2), Panama (2), Reunion (2), Turkey (2), Australia (1), Chile (1), Indonesia (1), Ireland (1), Netherlands (1), Paraguay (1), Russian Fe…	468	2020-03-22 / France	2020-04-28	65150
G	252	V	United States (390), United Kingdom (59), Denmark (3), Germany (3), Slovenia (2), South Africa (2), Belgium (1), Bosnia and Herzegovina (1), Croatia (1), Japan (1), Spain (1), Switzerland (1)	465	2020-09-30 / United States	2020-11-03	70994
M	731	I	United States (122), United Kingdom (119), Italy (42), Japan (19), Spain (18), Germany (13), Denmark (12), Ireland (9), Czechia (8), India (8), Switzerland (8), Poland (7), Brazil (6), France (6), Canada (5), Sweden (5), Argentina (3), Australia (3), China (3), Iceland (3), Mexico (3), Netherlands (3), Slovenia (3), Belgium (2), Indonesia (2), Portugal (2), Russian Federation (2), Turkey (2), Bon…	454	2020-03-01 / Saudi Arabia	2020-03-17	12917
C	1253	F	United Kingdom (440), United States (8), Austria (2), Portugal (2), Denmark (1), Switzerland (1)	454	2020-04-26 / United Kingdom	2020-08-08	95212
Q	1208	H	United States (154), United Kingdom (90), Norway (48), Germany (29), Switzerland (16), Indonesia (11), Rwanda (11), Italy (9), Spain (9), Ireland (8), Netherlands (8), South Africa (8), Turkey (6), Japan (5), Canada (4), Denmark (4), Luxembourg (4), Brazil (3), India (3), Czechia (2), Mexico (2), Poland (2), Sweden (2), Argentina (1), Belgium (1), Bulgaria (1), France (1), Gibraltar (1), Iceland …	448	2020-03-24 / United Kingdom	2020-04-13	41256
G	1251	V	United Kingdom (142), United States (125), Japan (62), Spain (37), Malaysia (16), India (15), Portugal (10), South Africa (7), Ireland (5), Switzerland (5), Australia (3), France (3), Germany (3), Mexico (3), Bahamas (1), Brazil (1), Denmark (1), Ghana (1), Italy (1), Netherlands (1), Poland (1), Qatar (1), Sri Lanka (1), Turkey (1)	446	2020-03-25 / Spain	2020-05-11	71887
I	720	V	Japan (425), United States (7), United Kingdom (4), Brazil (2), Israel (2), Ecuador (1), France (1), Mexico (1), Spain (1)	444	2020-03-04 / France	2020-11-25	366962
Q	779	K	Netherlands (235), Sweden (70), Italy (57), United Kingdom (29), Germany (18), United States (11), United Arab Emirates (5), Aruba (3), Denmark (3), Croatia (2), Ireland (2), Poland (2), Canada (1), Kenya (1), Portugal (1), Qatar (1), Spain (1)	442	2020-03-11 / United Kingdom	2020-05-18	100357
P	681	L	United States (167), Japan (157), United Kingdom (25), Germany (18), Canada (16), Netherlands (11), France (8), Switzerland (6), Poland (3), Argentina (2), Australia (2), Ecuador (2), Greece (2), India (2), Slovenia (2), Belgium (1), Brazil (1), Chile (1), Egypt (1), Ireland (1), Latvia (1), New Zealand (1), Peru (1), Portugal (1), Russian Federation (1), Singapore (1), Spain (1), Turkey (1), Uni…	437	2020-03-13 / United States	2020-04-08	52158
P	631	S	United States (208), United Kingdom (79), France (77), Germany (24), New Zealand (5), Latvia (4), Netherlands (4), Belgium (3), Denmark (3), Japan (3), Luxembourg (3), Spain (3), Switzerland (3), Egypt (2), India (2), Indonesia (2), Not available (2), Portugal (2), Australia (1), Finland (1), Ireland (1), Mexico (1), Peru (1), Poland (1), Slovenia (1)	436	2020-03-08 / United States	2020-03-16	9076
R	346	K	United States (179), Switzerland (71), Chile (45), Germany (32), United Kingdom (25), Belgium (13), Peru (9), Mexico (8), Spain (8), Luxembourg (7), Lithuania (6), Netherlands (4), Angola (3), Bolivia, Plurinational State of (3), India (3), Ireland (3), Colombia (2), Panama (2), South Africa (2), Australia (1), Brazil (1), Canada (1), Croatia (1), Finland (1), Japan (1), Morocco (1), Portugal (1)…	435	2020-03-18 / Panama	2020-08-11	167573
M	740	V	United Kingdom (209), Germany (118), Poland (79), United States (10), Netherlands (6), Austria (5), Belgium (4), France (1), Italy (1), Portugal (1)	434	2020-11-12 / United States	2020-12-13	78567
L	452	Q	Chile (111), United States (94), Germany (58), Latvia (47), Lithuania (35), Peru (25), Poland (19), United Kingdom (6), Denmark (5), Finland (5), Spain (4), Belarus (3), India (3), Argentina (2), Austria (2), Japan (2), Netherlands (2), Australia (1), Bangladesh (1), Belgium (1), Brazil (1), Iraq (1), New Zealand (1), Norway (1), Switzerland (1)	431	2020-03-06 / Spain	2020-12-18	429776
C	1243	F	United Kingdom (189), United States (104), Japan (42), Sweden (23), Germany (13), India (9), Australia (7), Canada (6), Spain (5), Denmark (4), Italy (4), Netherlands (3), South Africa (3), Belgium (2), Finland (2), France (2), Mexico (2), Argentina (1), Bangladesh (1), Israel (1), Latvia (1), Norway (1), Oman (1), Poland (1), Reunion (1), Singapore (1), Switzerland (1), Turkey (1)	431	2020-03-16 / Germany	2020-04-30	79293
T	778	I	Argentina (124), United Kingdom (71), Australia (68), United States (56), Japan (38), France (8), Latvia (8), Finland (7), Spain (6), Italy (5), Germany (4), Ireland (4), Bulgaria (3), Canada (3), Netherlands (3), Switzerland (3), Portugal (2), Belgium (1), Bonaire, Sint Eustatius and Saba (1), Brazil (1), Chile (1), Estonia (1), Mexico (1), Norway (1), Not available (1), Poland (1), Qatar (1), R…	426	2020-03-13 / United States	2020-04-06	48164
V	1040	F	United States (362), Russian Federation (17), India (13), China (6), Latvia (6), Japan (2), Portugal (2), Switzerland (2), Belgium (1), Denmark (1), Netherlands (1)	413	2020-01-24 / China	2020-08-22	192757
R	102	S	United Kingdom (129), Canada (110), United States (57), Sweden (23), Denmark (18), Japan (17), Australia (5), France (5), Norway (5), Peru (5), Spain (5), Pakistan (4), Portugal (4), Belgium (3), Germany (3), Mozambique (3), New Zealand (2), Switzerland (2), Finland (1), India (1), Ireland (1), Israel (1), Italy (1), Luxembourg (1), Mexico (1), Russian Federation (1)	408	2020-03-08 / Australia	2020-07-15	151852
T	76	N	United Kingdom (400), Germany (1), Japan (1)	402	2020-04-05 / Japan	2021-01-19	539423
Q	14	H	United States (167), United Kingdom (85), Denmark (13), Netherlands (13), Canada (12), France (12), Switzerland (12), Spain (11), India (10), Australia (7), Brazil (7), Japan (7), South Africa (6), Germany (5), Italy (5), Iran, Islamic Republic of (4), Belgium (3), Sweden (3), Czechia (2), Israel (2), Turkey (2), United Arab Emirates (2), Bangladesh (1), Colombia (1), Congo (1), Croatia (1), Indo…	401	2020-03-10 / Denmark	2020-03-20	15734
T	676	I	United Kingdom (158), United States (92), Japan (31), Italy (24), Germany (21), Portugal (13), Slovenia (11), Spain (6), Denmark (5), France (5), Belgium (4), Netherlands (4), Poland (4), South Africa (4), Bangladesh (3), Canada (2), Mexico (2), Switzerland (2), Belarus (1), Ecuador (1), India (1), Indonesia (1), Israel (1), Nigeria (1), Palestine, State of (1), Russian Federation (1), Sweden (1)	400	2020-03-18 / Canada	2020-05-25	95547
H	146	Q	United Kingdom (257), Denmark (40), United States (28), Germany (25), Bangladesh (7), Italy (5), Japan (4), Luxembourg (4), Spain (4), Kenya (3), Brazil (2), Israel (2), Australia (1), Austria (1), Canada (1), Congo (1), Ghana (1), India (1), Ireland (1), Mexico (1), Morocco (1), Netherlands (1), Peru (1), Poland (1), Qatar (1), Saudi Arabia (1), Sweden (1), Togo (1), Uganda (1), United Arab Emir…	399	2020-04-04 / United Kingdom	2020-06-08	68908
S	477	I	United Kingdom (172), United States (109), Denmark (40), Ireland (21), Germany (15), Canada (13), Lithuania (5), India (4), Italy (4), Argentina (1), Aruba (1), Australia (1), Belgium (1), Botswana (1), Brazil (1), Colombia (1), France (1), Indonesia (1), Luxembourg (1), Mexico (1), Netherlands (1), Nigeria (1), Singapore (1), South Africa (1), Spain (1)	399	2020-03-25 / Colombia	2020-04-21	50972
D	178	N	United States (247), United Kingdom (75), Belgium (8), Germany (8), Italy (8), India (6), Mexico (5), Russian Federation (4), Switzerland (4), Argentina (3), Japan (3), South Africa (3), Bangladesh (2), Bulgaria (2), Luxembourg (2), Brazil (1), Czechia (1), Denmark (1), France (1), Ireland (1), Israel (1), Jordan (1), Kenya (1), Lithuania (1), Nigeria (1), Poland (1), Portugal (1), Saudi Arabia (…	397	2020-03-17 / United States	2020-06-01	101636
T	1006	I	United Kingdom (196), United States (57), Canada (26), Germany (21), Belgium (18), Denmark (14), France (11), Switzerland (8), Netherlands (6), Australia (4), Brazil (3), India (3), United Arab Emirates (3), Ireland (2), Israel (2), Japan (2), Lithuania (2), Poland (2), Russian Federation (2), Slovenia (2), Spain (2), Czechia (1), Greece (1), Italy (1), Norway (1), Portugal (1), Romania (1), Slov…	396	2020-03-16 / Taiwan, Province of China	2020-04-03	39311
G	257	D	United States (133), United Kingdom (87), Lithuania (55), Belgium (46), France (19), Denmark (18), Luxembourg (13), Germany (8), Netherlands (6), Canada (2), New Zealand (2), India (1), Mexico (1), Poland (1), South Africa (1), Switzerland (1)	394	2020-04-06 / Switzerland	2020-05-15	50818
P	479	S	United Kingdom (137), United States (88), Norway (61), Switzerland (38), Germany (22), Belgium (6), Netherlands (6), Turkey (6), Italy (5), Chile (3), Israel (3), Poland (3), Ireland (2), Sweden (2), Czechia (1), Denmark (1), India (1), Portugal (1), South Africa (1), Spain (1)	388	2020-04-13 / United States	2020-04-24	17943
E	309	Q	United States (167), United Kingdom (72), Netherlands (27), Switzerland (19), Denmark (13), Germany (12), France (11), Italy (6), Mexico (6), Russian Federation (6), Canada (5), Austria (4), Belgium (4), Australia (3), India (3), Indonesia (3), Japan (3), Poland (3), Serbia (3), Czechia (2), Not available (2), Spain (2), Bangladesh (1), Estonia (1), Iceland (1), Ireland (1), Kenya (1), Luxembourg…	387	2020-03-12 / Switzerland	2020-03-23	19616
D	1260	Y	United States (97), Switzerland (88), Canada (45), Japan (33), United Kingdom (29), Denmark (17), South Africa (16), India (11), Turkey (9), Spain (8), France (4), Germany (4), Brazil (3), Not available (3), Belgium (2), Mexico (2), Netherlands (2), Austria (1), Botswana (1), Chile (1), Italy (1), New Zealand (1), Peru (1), Slovenia (1), Sweden (1), Thailand (1)	382	2020-03-29 / United States	2020-06-19	93732
T	719	I	United States (104), Germany (67), United Kingdom (63), Belgium (33), Japan (27), Gibraltar (24), Canada (11), Australia (9), Denmark (7), Russian Federation (5), France (4), Brazil (3), Ireland (3), Sweden (3), Argentina (2), India (2), Netherlands (2), Peru (2), Singapore (2), Colombia (1), Finland (1), Indonesia (1), Mexico (1), Panama (1), Poland (1), Switzerland (1), Turkey (1)	381	2020-03-25 / Canada	2020-04-08	31209
G	932	S	Japan (341), Netherlands (24), United Kingdom (3), United States (3), Denmark (1), Portugal (1), Spain (1), Switzerland (1)	375	2020-04-01 / Spain	2020-09-30	197152
V	687	L	United Kingdom (336), United States (24), France (3), India (2), Jordan (2), Brazil (1), Mexico (1), Netherlands (1), Nigeria (1), Reunion (1), Suriname (1)	373	2020-05-16 / Nigeria	2020-06-30	37657
D	936	H	Japan (100), United States (93), United Kingdom (85), Finland (13), Germany (10), India (9), Switzerland (9), Portugal (7), Denmark (6), France (6), Israel (4), Mexico (4), Italy (3), South Africa (3), Spain (3), Australia (2), Belgium (2), Canada (2), Slovakia (2), Brazil (1), Hong Kong (1), Indonesia (1), Kazakhstan (1), Latvia (1), Netherlands (1), Poland (1), Russian Federation (1), Singapore…	373	2020-01-01 / United Kingdom	2020-04-16	71473
L	141	F	United States (157), United Kingdom (149), Germany (15), Spain (8), Australia (6), Denmark (5), Netherlands (4), France (3), Italy (3), Brazil (2), Japan (2), Mexico (2), South Africa (2), Sweden (2), Chile (1), India (1), Israel (1), Latvia (1), Mozambique (1), Pakistan (1), Panama (1), Poland (1), Singapore (1), Slovenia (1)	370	2020-04-08 / Australia	2020-07-27	109550
V	16	F	Belgium (124), Ireland (72), United Kingdom (62), United States (50), Germany (11), Portugal (7), Denmark (5), Brazil (4), Netherlands (4), Poland (4), Canada (3), France (3), Russian Federation (3), Italy (2), Norway (2), Switzerland (2), Bonaire, Sint Eustatius and Saba (1), Israel (1), Luxembourg (1), Mexico (1), Slovakia (1), South Africa (1), Uganda (1)	365	2020-04-03 / Brazil	2020-07-10	103945
A	647	S	United Kingdom (133), United States (72), Denmark (67), Germany (15), France (7), Netherlands (6), Spain (6), Italy (5), Japan (5), Portugal (4), Canada (3), India (3), Israel (3), Russian Federation (3), Slovakia (3), Slovenia (3), Brazil (2), Indonesia (2), Ireland (2), Mexico (2), Argentina (1), Bangladesh (1), Finland (1), Iceland (1), Kenya (1), Lithuania (1), Panama (1), Poland (1), Senegal…	357	2020-03-26 / United States	2020-04-13	36861
D	178	G	United States (320), Sweden (20), Sri Lanka (7), United Kingdom (4), Austria (1), France (1), United Arab Emirates (1)	354	2020-03-23 / United Kingdom	2020-07-29	145373
D	627	G	United Kingdom (329), Germany (12), Denmark (7), United States (3), Brazil (2), Czechia (1)	354	2020-04-21 / United Kingdom	2020-11-24	290203
A	871	V	United States (172), United Kingdom (60), Germany (15), Japan (11), Spain (9), Brazil (8), Belgium (7), Luxembourg (7), Sweden (7), France (6), Poland (6), Portugal (6), Netherlands (5), Slovenia (5), Canada (4), Switzerland (4), Bangladesh (3), Finland (2), Iceland (2), Italy (2), Jordan (2), South Africa (2), Argentina (1), Australia (1), Croatia (1), Denmark (1), India (1), Paraguay (1), Russi…	352	2020-03-23 / Finland	2020-04-25	60265
R	190	M	United Kingdom (313), United States (30), Mexico (3), Australia (1), Germany (1), Netherlands (1), Sweden (1)	350	2020-05-11 / United States	2020-09-26	136180
T	385	I	United States (112), United Kingdom (99), Denmark (27), Russian Federation (24), Nigeria (23), Germany (15), Spain (8), India (5), Israel (4), Turkey (4), Canada (3), Netherlands (3), Switzerland (3), Finland (2), France (2), Italy (2), Kazakhstan (2), Lithuania (2), Norway (2), Poland (2), Czechia (1), Ecuador (1), Ghana (1), Iceland (1), North Macedonia (1)	349	2020-04-07 / United Kingdom	2020-06-22	77730
R	21	T	United Kingdom (193), United States (69), Netherlands (20), Switzerland (9), Australia (7), United Arab Emirates (7), Belgium (4), Finland (4), India (4), Luxembourg (4), France (3), Argentina (2), Estonia (2), Germany (2), Italy (2), Mexico (2), Panama (2), Spain (2), Sweden (2), Angola (1), China (1), Egypt (1), Indonesia (1), Japan (1), Norway (1), Portugal (1), Uganda (1)	348	2020-03-16 / United States	2020-05-01	80574
Y	660	F	United Kingdom (261), United States (65), Lithuania (9), Bangladesh (3), Spain (3), Japan (2), Canada (1), Italy (1), Netherlands (1), Switzerland (1)	347	2020-04-29 / Bangladesh	2020-12-13	323909
Q	218	H	United Kingdom (292), Germany (11), United States (10), Belgium (6), India (6), Italy (4), Ghana (2), Mexico (2), Singapore (2), Australia (1), Brazil (1), Canada (1), Denmark (1), New Zealand (1), South Africa (1), Spain (1), Sweden (1), Turkey (1)	344	2020-05-28 / India	2020-09-07	98971
G	261	R	Denmark (132), United Kingdom (111), United States (24), Australia (21), Germany (17), Netherlands (17), India (4), Norway (3), Sweden (3), Belgium (2), China (2), Singapore (2), Bangladesh (1), Iceland (1), Luxembourg (1), Nigeria (1), Poland (1), Switzerland (1)	344	2020-02-04 / China	2020-05-15	102310
S	459	F	Thailand (295), United Kingdom (10), United States (10), Denmark (7), Mexico (4), France (3), Germany (2), Singapore (2), Bahrain (1), Italy (1), Japan (1), Mozambique (1), Myanmar (1), Panama (1), Russian Federation (1), South Africa (1), Spain (1)	342	2020-03-30 / Bahrain	2020-11-29	336938
G	257	S	United States (180), United Kingdom (29), Mexico (27), Aruba (23), Canada (17), Denmark (14), India (13), Netherlands (9), Brazil (6), Japan (4), Ireland (3), Argentina (2), Spain (2), Switzerland (2), Bangladesh (1), Bulgaria (1), Estonia (1), Germany (1), Indonesia (1), Lithuania (1), Norway (1), Russian Federation (1), Sweden (1), Turkey (1)	341	2020-03-04 / Spain	2020-08-04	172462
M	1229	T	United Kingdom (277), United States (55), Italy (4), Brazil (1), Israel (1), Poland (1), Spain (1), Switzerland (1)	341	2020-04-29 / United Kingdom	2020-09-09	126262
A	1174	V	United Kingdom (147), United States (101), Latvia (50), Germany (8), Japan (6), Austria (3), Uganda (3), United Arab Emirates (3), India (2), Romania (2), Canada (1), Guam (1), Lithuania (1), Luxembourg (1), Oman (1), Peru (1), Portugal (1), Russian Federation (1), South Africa (1), Spain (1), Zambia (1)	336	2020-03-15 / Oman	2020-05-15	94478
G	446	V	United Kingdom (108), United States (99), Germany (19), Japan (16), Netherlands (15), Switzerland (9), Italy (7), Australia (6), Denmark (6), France (6), Canada (4), Panama (3), Portugal (3), Spain (3), French Guiana (2), India (2), Lithuania (2), Mexico (2), Not available (2), Poland (2), Slovenia (2), Turkey (2), Austria (1), Belgium (1), Brazil (1), Croatia (1), Finland (1), Gibraltar (1), Ire…	334	2020-03-17 / Australia	2020-04-17	60804
T	478	I	United Kingdom (139), Japan (94), United States (35), Germany (31), Italy (5), Denmark (4), Ireland (4), Spain (3), Canada (2), Netherlands (2), Poland (2), Botswana (1), France (1), Iceland (1), India (1), Indonesia (1), Israel (1), Mexico (1), Morocco (1), Norway (1), South Africa (1), Sweden (1), Switzerland (1)	333	2020-03-18 / United Kingdom	2020-04-05	37953
S	151	I	United States (99), United Kingdom (89), Italy (32), Japan (21), Switzerland (14), France (9), Germany (9), Denmark (7), South Africa (6), Canada (5), India (5), Mexico (5), Netherlands (4), Sweden (4), Belgium (3), Brazil (3), Croatia (2), Poland (2), Slovenia (2), China (1), Ghana (1), Kenya (1), Nigeria (1), North Macedonia (1), Portugal (1), Singapore (1), Spain (1), Ukraine (1), United Arab …	331	2020-01-01 / China	2020-04-14	68162
A	570	V	United States (248), United Kingdom (48), Denmark (6), Netherlands (5), Canada (4), China (3), Togo (3), Luxembourg (2), Australia (1), Belgium (1), France (1), Iceland (1), Italy (1), Japan (1), Russian Federation (1), Serbia (1), South Africa (1), Sweden (1)	329	2020-01-29 / China	2020-04-07	55922
P	1069	S	United Kingdom (292), United States (20), Poland (3), Czechia (2), Spain (2), Australia (1), Canada (1), Estonia (1), France (1), Italy (1), Japan (1), Netherlands (1), North Macedonia (1)	327	2020-03-10 / Czechia	2020-09-23	225799
A	1078	V	United States (90), United Kingdom (65), Slovenia (39), Netherlands (32), Switzerland (18), Ireland (7), Chile (6), Denmark (6), Germany (5), Japan (5), Mexico (5), Finland (4), France (4), Italy (4), South Africa (4), Australia (3), Portugal (3), Serbia (3), Bangladesh (2), Brazil (2), Poland (2), Slovakia (2), Spain (2), Argentina (1), Austria (1), Belgium (1), Canada (1), Ghana (1), Greece (1)…	326	2020-03-15 / United States	2020-03-25	20942
A	892	S	United States (77), United Kingdom (70), Canada (39), Switzerland (26), Netherlands (24), Japan (19), Spain (10), Finland (9), India (8), Germany (7), Australia (6), Italy (5), Colombia (2), France (2), Luxembourg (2), Sweden (2), Algeria (1), Austria (1), Belgium (1), Greece (1), Iran, Islamic Republic of (1), Latvia (1), Mexico (1), Morocco (1), Norway (1), Peru (1), Portugal (1), Russian Feder…	324	2020-03-11 / Greece	2020-03-31	37604
A	1087	S	United Kingdom (136), United States (57), Canada (45), Netherlands (26), Germany (10), India (6), Spain (6), Belgium (3), Denmark (3), Italy (3), Norway (3), Russian Federation (3), South Africa (3), France (2), Mexico (2), Nigeria (2), Switzerland (2), Aruba (1), Australia (1), Austria (1), Brazil (1), Bulgaria (1), Japan (1), Luxembourg (1), Nepal (1), Portugal (1), Sweden (1), Turkey (1), Unit…	324	2020-03-11 / United Kingdom	2020-04-06	49755
W	64	R	United Kingdom (220), United States (66), Spain (19), India (3), Australia (2), Belgium (2), Germany (2), United Arab Emirates (2), France (1), Italy (1), Mexico (1), Mozambique (1), Poland (1), Switzerland (1)	322	2020-03-06 / France	2020-06-21	128567
T	573	I	United Kingdom (117), United States (89), Germany (20), Switzerland (17), Sweden (15), France (11), Netherlands (6), Canada (4), Colombia (4), Italy (3), Mexico (3), Slovakia (3), Spain (3), Hong Kong (2), Panama (2), Portugal (2), South Africa (2), Australia (1), Austria (1), Bangladesh (1), Brazil (1), Denmark (1), Ecuador (1), Finland (1), Ghana (1), India (1), Japan (1), Luxembourg (1), New Z…	318	2020-03-10 / Mexico	2020-04-01	40734
P	25	L	United Kingdom (127), Denmark (73), United States (43), Sweden (9), Japan (8), France (7), Bulgaria (6), Singapore (6), Portugal (5), Italy (4), India (3), Mexico (3), Croatia (2), Germany (2), Hong Kong (2), Luxembourg (2), Netherlands (2), South Africa (2), Thailand (2), Australia (1), Bangladesh (1), Belgium (1), Brazil (1), Israel (1), Kenya (1), Slovakia (1), Spain (1), United Arab Emirates …	317	2020-01-22 / Hong Kong	2020-06-18	127949
V	289	I	United Kingdom (180), United States (83), Spain (9), Singapore (7), Slovenia (7), Chile (5), Ecuador (5), France (4), New Zealand (4), Turkey (3), Italy (2), Peru (2), Australia (1), Canada (1), Finland (1), Germany (1), Netherlands (1), Sweden (1)	317	2020-03-20 / Spain	2020-04-02	28856
G	181	R	Denmark (116), United States (57), United Kingdom (50), France (32), Germany (22), Croatia (6), Belgium (5), Switzerland (3), Australia (2), Brazil (2), India (2), Italy (2), Luxembourg (2), Bangladesh (1), Canada (1), Costa Rica (1), Finland (1), Greece (1), Iran, Islamic Republic of (1), Israel (1), Japan (1), Mexico (1), Not available (1), Poland (1), South Africa (1), Sweden (1), Turkey (1)	315	2020-03-19 / Denmark, United States	2020-03-30	23645
T	618	I	United States (110), United Kingdom (99), Canada (46), Denmark (7), France (5), Germany (5), India (5), Poland (5), Spain (5), Belgium (3), Mexico (3), Switzerland (3), Australia (2), Austria (2), Czechia (2), Italy (2), Lithuania (2), Netherlands (2), Ireland (1), Israel (1), Norway (1), Portugal (1), Russian Federation (1)	313	2020-03-16 / United States	2020-05-22	98364
N	185	S	United Kingdom (283), United States (14), Germany (7), Brazil (4), Chile (1), Italy (1)	310	2020-04-07 / United Kingdom	2020-06-20	75867
I	197	V	Spain (122), United Kingdom (53), United States (36), Slovenia (20), Sweden (10), Netherlands (8), Canada (7), Indonesia (6), Denmark (5), Japan (5), Brazil (4), Portugal (4), Ireland (3), Peru (3), Austria (2), Belgium (2), Chile (2), Czechia (2), Equatorial Guinea (2), Greece (2), Italy (2), Australia (1), China (1), Finland (1), France (1), Germany (1), India (1), Israel (1), Norway (1), Seneg…	310	2020-03-04 / Spain	2020-03-13	5484
E	1207	D	United Kingdom (124), United States (68), Denmark (28), Norway (21), Sweden (15), Germany (10), Japan (9), Italy (6), Switzerland (4), Australia (3), Canada (3), Netherlands (3), France (2), Slovenia (2), Bulgaria (1), Croatia (1), Czechia (1), Estonia (1), Ireland (1), Mexico (1), Palestine, State of (1), Poland (1), Singapore (1), South Africa (1), Turkey (1)	309	2020-03-17 / Canada	2020-03-30	27863
D	1259	Y	United Kingdom (155), Germany (64), United States (43), India (7), Poland (6), Mexico (5), Israel (4), Austria (3), Denmark (3), Indonesia (3), Estonia (2), Bangladesh (1), Canada (1), Colombia (1), France (1), Italy (1), Japan (1), Malaysia (1), Russian Federation (1), Spain (1), Sweden (1), Switzerland (1), United Arab Emirates (1)	307	2020-03-12 / Mexico	2020-06-17	121876
P	251	L	United Kingdom (159), Denmark (105), United States (15), Switzerland (7), Norway (4), Australia (3), Belgium (3), Netherlands (3), Lithuania (2), Ireland (1), Italy (1), Japan (1), Poland (1), Spain (1)	306	2020-03-26 / United Kingdom	2020-04-17	43545
Y	28	H	Lithuania (62), Canada (56), United Kingdom (56), United States (39), Portugal (31), United Arab Emirates (20), Spain (10), Germany (5), Belgium (3), Slovenia (3), Switzerland (3), Gibraltar (2), India (2), Russian Federation (2), Australia (1), Chile (1), Cyprus (1), Ireland (1), Mexico (1), New Zealand (1), Peru (1), Sweden (1)	302	2020-02-07 / United Arab Emirates	2020-02-21	175
A	845	V	United Kingdom (103), United States (67), Canada (14), Denmark (13), Ukraine (13), India (11), Hungary (10), Switzerland (9), Brazil (8), Italy (6), Netherlands (6), Slovenia (6), France (4), Germany (4), Japan (4), Australia (2), Belgium (2), Indonesia (2), Not available (2), Spain (2), Turkey (2), United Arab Emirates (2), Czechia (1), Finland (1), French Guiana (1), Ireland (1), Israel (1), Lu…	300	2020-03-09 / Denmark	2020-03-24	23834
E	154	K	India (136), United Kingdom (103), Singapore (16), United States (14), Australia (5), Germany (5), Canada (4), Japan (4), France (2), Indonesia (2), Netherlands (2), Belgium (1), Israel (1), New Zealand (1), Russian Federation (1), Switzerland (1)	298	2020-03-29 / Canada	2020-12-01	345248
V	227	L	United States (131), Germany (67), Denmark (59), Turkey (8), United Kingdom (8), Israel (7), Mexico (5), France (3), Spain (2), Switzerland (2), Angola (1), India (1), Russian Federation (1), Thailand (1)	296	2020-03-14 / United States	2020-09-14	210641
A	623	S	United Kingdom (152), United States (67), Not available (14), France (12), Ireland (6), Sweden (6), Brazil (5), India (4), Japan (4), Spain (3), Belgium (2), Netherlands (2), Poland (2), Russian Federation (2), Rwanda (2), South Africa (2), Australia (1), Costa Rica (1), Denmark (1), Egypt (1), El Salvador (1), Iceland (1), Italy (1), Kenya (1), Mexico (1), Singapore (1), United Arab Emirates (1)	296	2020-03-23 / France	2020-05-06	72503
M	1050	I	United Kingdom (77), United States (73), Denmark (67), Sweden (18), Netherlands (17), Germany (11), Norway (7), Ireland (3), Italy (3), Australia (2), India (2), Japan (2), United Arab Emirates (2), Belgium (1), France (1), Israel (1), Latvia (1), New Zealand (1), North Macedonia (1), Panama (1), Poland (1), Russian Federation (1), South Africa (1)	294	2020-03-30 / United States	2020-08-10	143122
A	688	S	Israel (75), United States (49), Denmark (48), Canada (14), United Kingdom (13), Italy (11), Germany (10), Slovakia (9), Sweden (8), Mozambique (7), Slovenia (6), Belgium (5), India (5), Russian Federation (5), Australia (3), China (3), Switzerland (3), Turkey (3), Brazil (2), Netherlands (2), South Africa (2), United Arab Emirates (2), Czechia (1), Guatemala (1), Lithuania (1), Norway (1), Ugand…	290	2020-03-30 / United Kingdom	2020-06-01	76369
A	846	S	United Kingdom (203), United States (30), Italy (10), Portugal (8), Brazil (7), Japan (5), Zimbabwe (4), Canada (3), Denmark (3), Netherlands (3), France (2), India (2), Israel (2), Switzerland (2), Chile (1), Germany (1), Greece (1), Hong Kong (1), Turkey (1)	289	2020-03-14 / Portugal	2020-04-18	66751
L	585	F	Spain (71), United States (62), Canada (56), Luxembourg (18), Sweden (13), United Kingdom (12), Morocco (8), Belgium (5), Brazil (5), Mexico (5), France (4), Germany (4), Israel (3), Japan (3), South Africa (3), Australia (2), Netherlands (2), Poland (2), Switzerland (2), Colombia (1), Denmark (1), Egypt (1), Gibraltar (1), Italy (1), Sri Lanka (1), Turkey (1), United Arab Emirates (1)	288	2020-04-04 / United Kingdom	2020-06-02	65260
Q	677	R	United States (162), United Kingdom (59), India (23), Switzerland (13), Germany (10), Canada (4), Russian Federation (3), Singapore (2), Turkey (2), Uganda (2), Belgium (1), Finland (1), Hong Kong (1), Iceland (1), Morocco (1), Mozambique (1), Spain (1), Sweden (1)	288	2020-03-19 / United States	2020-06-16	109759
P	9	S	United Kingdom (143), United States (82), Italy (16), Ireland (6), Canada (5), Netherlands (5), France (4), Germany (4), Switzerland (3), Belgium (2), Brazil (2), Czechia (2), Not available (2), Russian Federation (2), Bulgaria (1), China (1), Denmark (1), Japan (1), Malawi (1), Poland (1), Saudi Arabia (1), Sweden (1), Turkey (1)	287	2020-03-02 / China	2020-04-14	66613
K	854	N	United States (123), United Kingdom (47), Switzerland (34), Germany (19), Netherlands (13), Iceland (8), Spain (6), Japan (5), Denmark (4), India (3), Luxembourg (3), Sweden (3), Brazil (2), Italy (2), Latvia (2), Russian Federation (2), Bangladesh (1), Belgium (1), Canada (1), France (1), Iran, Islamic Republic of (1), Mexico (1), Norway (1), Peru (1)	284	2020-05-10 / Iran, Islamic Republic of	2020-08-23	96037
A	348	S	United States (126), United Kingdom (74), Japan (18), Switzerland (11), India (10), Italy (6), Belgium (4), Mexico (4), Jordan (3), Russian Federation (3), Spain (3), Brazil (2), Finland (2), France (2), Indonesia (2), Not available (2), Colombia (1), Congo (1), Denmark (1), Egypt (1), Germany (1), Iraq (1), Luxembourg (1), North Macedonia (1), Poland (1), Portugal (1), Sweden (1)	283	2020-03-22 / United States	2020-04-24	60965
A	1078	T	United States (205), India (31), United Kingdom (11), Germany (5), Australia (4), United Arab Emirates (4), Canada (3), Croatia (3), Japan (3), Israel (2), Italy (2), Rwanda (2), Brazil (1), Chile (1), Denmark (1), Egypt (1), Ireland (1), Netherlands (1), Switzerland (1), Turkey (1)	283	2020-03-25 / Chile	2020-07-25	136924
V	622	I	United States (127), Germany (62), Slovenia (35), Mexico (15), Denmark (14), United Kingdom (8), Canada (6), Japan (3), Spain (2), Bahrain (1), Belgium (1), France (1), India (1), Italy (1), Luxembourg (1), Poland (1), Russian Federation (1), South Africa (1)	281	2020-03-04 / Canada	2020-07-10	149034
H	1159	Y	Sri Lanka (220), United States (17), United Kingdom (12), Switzerland (9), Germany (8), Japan (6), Denmark (3), Australia (2), Canada (1), Colombia (1), Iceland (1), Singapore (1)	281	2020-04-08 / United Kingdom	2020-07-17	100342
V	70	F	United States (141), Netherlands (32), United Kingdom (30), India (10), Denmark (9), Mexico (9), Germany (8), Japan (6), South Africa (5), Spain (4), Canada (3), Finland (3), Switzerland (3), Turkey (3), Egypt (2), Italy (2), Argentina (1), Belgium (1), Chile (1), France (1), Gambia (1), Indonesia (1), Kenya (1), Sweden (1), Zambia (1)	279	2020-03-22 / United States	2020-05-17	82670
T	961	M	United Kingdom (182), United States (53), Japan (20), Belgium (6), France (4), Germany (3), Italy (2), Spain (2), Bonaire, Sint Eustatius and Saba (1), Czechia (1), Denmark (1), Luxembourg (1), Portugal (1), Saint Lucia (1), Slovakia (1)	279	2020-04-02 / United States	2020-12-16	379960
S	680	F	United Kingdom (202), United States (32), Switzerland (8), France (6), Spain (4), Sweden (4), Germany (3), Israel (3), Luxembourg (3), Portugal (3), Croatia (2), Albania (1), Australia (1), Brazil (1), Ireland (1), Japan (1), Mexico (1), Norway (1), South Africa (1)	278	2020-03-12 / United States	2020-05-15	97547
D	1260	N	United States (177), Germany (25), France (20), United Kingdom (18), Spain (7), Australia (4), Poland (4), Portugal (3), Romania (3), Switzerland (3), Canada (2), Chile (2), Italy (2), Sweden (2), Belgium (1), Brazil (1), Indonesia (1), Ireland (1), Luxembourg (1), Netherlands (1)	278	2020-03-13 / Australia	2020-06-29	133162
A	263	S	United States (170), United Kingdom (35), Israel (11), Netherlands (9), France (8), Switzerland (5), Austria (4), Ireland (4), Belgium (3), Japan (3), Jordan (3), Sweden (3), Australia (2), Denmark (2), Italy (2), Turkey (2), Aruba (1), Canada (1), Germany (1), India (1), Mexico (1), North Macedonia (1), Norway (1), Russian Federation (1), Slovakia (1), Slovenia (1), Spain (1)	277	2020-03-23 / Australia	2020-06-12	99172
T	632	N	Australia (268), United States (4), Germany (2), Latvia (1), Russian Federation (1), United Kingdom (1)	277	2020-04-27 / Australia	2020-07-08	65114
A	688	T	United Kingdom (259), Switzerland (12), United States (3), Poland (2), Japan (1)	277	2020-03-20 / United States	2021-01-19	572122
S	691	F	United Kingdom (143), United States (55), Netherlands (16), Australia (11), Belgium (8), Canada (7), Japan (5), Denmark (4), Mexico (4), Germany (3), Brazil (2), Italy (2), Luxembourg (2), Poland (2), Russian Federation (2), Aruba (1), India (1), Not available (1), Portugal (1), Romania (1), Saudi Arabia (1), Spain (1), Sweden (1), Switzerland (1), United Arab Emirates (1), Uzbekistan (1)	277	2020-03-26 / Denmark, United States	2020-05-04	63966
I	870	V	United States (131), United Arab Emirates (80), Slovenia (28), United Kingdom (15), Canada (7), Slovakia (4), Brazil (2), Italy (2), Belgium (1), Denmark (1), France (1), Indonesia (1), Jordan (1), Netherlands (1), Palestine, State of (1), Poland (1)	277	2020-03-19 / Canada	2020-03-25	13041
T	385	N	United Kingdom (255), Ireland (9), Belgium (4), United States (4), Italy (2), Mexico (1), Poland (1)	276	2020-08-27 / United Kingdom	2021-01-10	333613
S	155	R	United States (254), Netherlands (12), Sweden (5), United Kingdom (4)	275	2020-12-15 / United States	2021-01-22	190199
S	1147	L	Denmark (89), United States (77), United Kingdom (61), Spain (6), Canada (4), France (4), Germany (4), Italy (4), Belgium (3), Netherlands (3), Poland (3), Russian Federation (2), Sweden (2), Australia (1), Brazil (1), Iceland (1), India (1), Ireland (1), Israel (1), Japan (1), Luxembourg (1), Singapore (1), South Africa (1), Switzerland (1), Thailand (1), United Arab Emirates (1)	275	2020-03-13 / Italy	2020-04-06	48164
G	1085	A	United States (148), Denmark (97), Canada (14), Germany (4), Ghana (4), United Kingdom (4), Japan (1), Poland (1), Sweden (1)	274	2020-04-09 / United Kingdom	2020-10-14	205993
D	138	N	Poland (128), Belgium (41), Germany (28), Denmark (20), United Kingdom (18), Lithuania (9), Sweden (9), Canada (3), United States (3), Iceland (2), Netherlands (2), Norway (2), France (1), Italy (1), South Africa (1)	268	2020-08-25 / Canada	2021-01-04	307385
E	1111	K	United States (240), Spain (9), United Kingdom (7), Aruba (3), Brazil (1), France (1), India (1), Mexico (1), Netherlands (1), South Africa (1)	265	2020-04-28 / United States	2020-06-30	55452
N	148	T	United Kingdom (68), United States (66), Luxembourg (36), Germany (29), Sweden (21), Japan (11), Belgium (4), Spain (4), France (3), Ireland (3), Poland (3), Switzerland (3), Canada (2), Mexico (2), India (1), Indonesia (1), Israel (1), Portugal (1), Romania (1), Slovakia (1), South Africa (1), Uganda (1)	263	2020-04-13 / Indonesia	2020-11-22	295969
P	809	L	United Kingdom (155), United States (70), Italy (7), Ireland (6), Switzerland (5), Poland (4), Germany (3), Spain (2), Argentina (1), Belgium (1), Brazil (1), Canada (1), Denmark (1), Equatorial Guinea (1), Indonesia (1), Mexico (1), Nigeria (1), South Africa (1), United Arab Emirates (1)	263	2020-04-13 / United States	2020-07-20	95032
V	213	M	United Kingdom (234), Germany (9), Netherlands (4), Czechia (2), Switzerland (2), United States (2), Belgium (1), Canada (1), France (1), Gibraltar (1), Japan (1), Not available (1), Poland (1), Spain (1), Turkey (1)	262	2020-05-14 / France	2020-12-07	294210
A	344	S	United Kingdom (105), United States (87), Brazil (17), Canada (15), South Africa (6), Italy (4), Slovakia (4), Luxembourg (3), Netherlands (3), Denmark (2), France (2), Germany (2), Not available (2), Australia (1), Chile (1), India (1), Iran, Islamic Republic of (1), Israel (1), Japan (1), Poland (1), Portugal (1), Saudi Arabia (1), Switzerland (1)	262	2020-01-01 / United Kingdom	2020-01-01	577
G	257	V	United States (149), United Kingdom (38), Spain (31), Slovenia (21), Italy (8), Japan (4), Costa Rica (3), Denmark (1), Mozambique (1), Russian Federation (1), Slovakia (1), Switzerland (1), Turkey (1), Zambia (1)	261	2020-07-17 / Russian Federation	2020-08-10	24678
S	884	F	United Kingdom (120), United States (43), Netherlands (13), Denmark (12), Germany (12), Sweden (9), Japan (8), Australia (6), Brazil (6), Spain (4), Canada (3), Estonia (3), France (3), Greece (2), India (2), Italy (2), Lithuania (2), Switzerland (2), Belgium (1), Botswana (1), Iceland (1), North Macedonia (1), Portugal (1), Serbia (1), Taiwan, Province of China (1)	259	2020-02-04 / Taiwan, Province of China	2020-05-11	98476
I	1225	F	United Kingdom (201), Austria (46), Brazil (4), Switzerland (3), United States (3), Germany (1), India (1)	259	2020-05-08 / India	2020-07-27	69796
A	623	V	United States (85), United Kingdom (73), Sweden (24), Australia (13), Canada (6), Ireland (6), New Zealand (6), Switzerland (6), Italy (5), Denmark (4), Germany (4), France (3), Poland (3), Kazakhstan (2), Mexico (2), Netherlands (2), Portugal (2), Zimbabwe (2), Belgium (1), Czechia (1), India (1), Indonesia (1), Japan (1), Latvia (1), Panama (1), Slovenia (1), South Africa (1), Spain (1)	258	2020-02-28 / United States	2020-03-26	30621
F	1052	L	United States (244), United Kingdom (4), Italy (2), France (1), Japan (1), Russian Federation (1), Singapore (1), Sweden (1)	255	2020-05-02 / United States	2020-06-04	25302
T	478	R	United States (217), United Kingdom (25), Angola (3), France (3), Spain (2), Senegal (1), Sri Lanka (1)	252	2020-06-16 / Sri Lanka	2020-10-30	173193
E	583	Q	United Kingdom (162), Norway (30), United States (21), Luxembourg (7), Germany (4), India (4), Poland (4), Denmark (3), Italy (3), Belgium (2), Iceland (2), Portugal (2), Austria (1), Brazil (1), France (1), Panama (1), Slovenia (1), South Africa (1), Spain (1), Switzerland (1)	252	2020-04-05 / United Kingdom	2020-09-25	182921
Y	508	H	Netherlands (51), France (47), United States (37), United Kingdom (26), Belgium (17), Ireland (14), Namibia (9), Croatia (8), Angola (6), Equatorial Guinea (4), Turkey (4), Canada (3), Germany (3), South Africa (3), India (2), Luxembourg (2), Russian Federation (2), Slovakia (2), Slovenia (2), Austria (1), Denmark (1), Ecuador (1), Egypt (1), Italy (1), Mexico (1), Peru (1), Portugal (1), Sweden …	251	2020-03-05 / France	2020-05-13	98742
T	22	N	United States (214), United Kingdom (7), Finland (5), Malaysia (5), Israel (4), Switzerland (4), Estonia (2), Lebanon (2), French Guiana (1), Germany (1), Japan (1), Netherlands (1)	247	2020-03-30 / United Kingdom	2020-04-23	43525
Q	414	R	Argentina (168), United States (43), United Kingdom (16), Spain (6), Chile (3), Italy (3), Egypt (2), Germany (2), Bangladesh (1), Switzerland (1)	245	2020-04-02 / United Kingdom, Spain	2020-04-27	40330
E	1144	Q	United States (123), Australia (88), United Kingdom (10), Belgium (6), France (6), Turkey (3), Canada (2), Not available (2), India (1), Japan (1), Sierra Leone (1)	243	2020-04-07 / United States	2020-05-23	54291
V	1230	L	India (94), United States (53), United Kingdom (33), Slovenia (23), Netherlands (11), Canada (6), Brazil (3), Sweden (3), France (2), Japan (2), Mexico (2), Bangladesh (1), Denmark (1), Germany (1), Hong Kong (1), Italy (1), Luxembourg (1), Nigeria (1), Not available (1), Portugal (1), Singapore (1), Switzerland (1)	243	2020-03-27 / United States	2020-05-22	76618
W	64	C	Denmark (187), Germany (13), United States (13), Sweden (9), Japan (5), Switzerland (5), United Kingdom (3), Austria (1), Brazil (1), France (1), India (1), Indonesia (1), Norway (1)	241	2020-06-25 / United States	2020-11-23	229648
A	475	V	United Kingdom (97), United States (57), Denmark (28), Switzerland (12), Spain (9), Netherlands (5), Australia (3), Austria (3), Japan (3), Mexico (3), Slovakia (3), Belgium (2), Brazil (2), Italy (2), Poland (2), Turkey (2), China (1), Finland (1), Ghana (1), India (1), Iran, Islamic Republic of (1), North Macedonia (1), South Africa (1), Sweden (1)	241	2020-03-01 / Italy	2020-03-23	23757
R	21	K	United Kingdom (116), United States (71), Germany (12), Denmark (8), Canada (7), Zimbabwe (4), India (3), Palestine, State of (3), Iran, Islamic Republic of (2), Israel (2), Uganda (2), Brazil (1), Czechia (1), Egypt (1), Japan (1), Namibia (1), Netherlands (1), Norway (1), Peru (1), Switzerland (1), Turkey (1)	240	2020-03-20 / United Kingdom	2020-04-01	26707
E	1111	Q	United States (107), United Kingdom (75), Netherlands (27), Germany (7), Canada (6), Uganda (3), India (2), Mexico (2), Belgium (1), Denmark (1), Finland (1), Italy (1), Kenya (1), Oman (1), Poland (1), Russian Federation (1), Spain (1), Suriname (1), United Arab Emirates (1)	240	2020-01-01 / United States	2020-04-27	85283
R	246	I	South Africa (141), Germany (24), United States (22), United Kingdom (14), Switzerland (6), Belgium (5), Spain (5), Japan (4), Mexico (3), Denmark (2), France (2), Iran, Islamic Republic of (2), Australia (1), Austria (1), Bosnia and Herzegovina (1), Brazil (1), Brunei Darussalam (1), Lithuania (1), Mozambique (1), Portugal (1)	238	2020-03-23 / Denmark	2020-09-10	191799
P	1079	S	United Kingdom (81), United States (49), Germany (30), Slovenia (20), Japan (8), Switzerland (6), Canada (5), Luxembourg (5), Australia (4), Denmark (4), Italy (4), Netherlands (4), Mexico (3), Austria (2), Ireland (2), Poland (2), Portugal (2), Belgium (1), Bulgaria (1), France (1), Russian Federation (1), Senegal (1), Spain (1), Sweden (1)	238	2020-03-22 / Australia	2020-04-14	46775
L	455	F	United Kingdom (120), United States (36), Australia (20), Germany (13), Bulgaria (6), Switzerland (6), Italy (4), Spain (4), Belgium (3), Netherlands (3), South Africa (3), Denmark (2), France (2), Israel (2), Norway (2), Not available (2), Croatia (1), Czechia (1), Ireland (1), Japan (1), Luxembourg (1), Poland (1), Portugal (1), Slovenia (1), Sweden (1)	237	2020-03-30 / United Kingdom	2020-05-20	69395
E	554	D	United States (179), United Kingdom (29), Australia (6), Norway (5), Canada (3), India (3), Lithuania (3), Belgium (2), Netherlands (2), Spain (2), Croatia (1), Indonesia (1)	236	2020-03-24 / United States	2020-04-13	41256
A	829	T	Thailand (207), United Kingdom (7), United States (5), Belgium (3), Japan (3), Singapore (3), Cambodia (2), Germany (1), Hong Kong (1), Kenya (1), Malaysia (1), Not available (1)	235	2020-01-23 / Thailand	2020-03-10	4206
Y	1155	F	Nigeria (63), United Kingdom (34), United States (34), Switzerland (27), Germany (22), Japan (11), France (10), Belgium (6), Sweden (5), Argentina (4), Singapore (4), Canada (3), Ghana (3), Luxembourg (3), Israel (2), Cameroon (1), Finland (1), Italy (1), Norway (1)	235	2020-07-07 / Nigeria	2020-11-26	223572
N	1187	Y	United States (183), Germany (33), Poland (3), Portugal (3), Spain (3), Austria (2), Hong Kong (2), Sweden (2), Bangladesh (1), Netherlands (1), United Kingdom (1)	234	2020-04-25 / United States	2020-04-28	4185
Q	314	K	Japan (53), United States (51), Germany (49), Netherlands (25), Canada (24), United Kingdom (16), Norway (4), Italy (3), Australia (1), Lithuania (1), Mexico (1), North Macedonia (1), Poland (1), Rwanda (1), Serbia (1), Sweden (1)	233	2020-03-25 / North Macedonia	2020-05-26	83230
A	243	V	United Kingdom (145), United States (39), Germany (10), Lithuania (8), Netherlands (5), Denmark (3), Belgium (2), India (2), Ireland (2), Latvia (2), Portugal (2), France (1), Iceland (1), Japan (1), Mali (1), Poland (1), Spain (1), Sweden (1), Switzerland (1), Ukraine (1)	229	2020-03-20 / United States	2020-06-12	103852
T	549	I	United Kingdom (206), United States (8), Sweden (5), Spain (2), Brazil (1), France (1), Germany (1), Israel (1), Japan (1), Nigeria (1), Switzerland (1)	228	2020-03-28 / United Kingdom	2020-04-25	49037
G	142	D	United Kingdom (124), India (30), United States (21), Singapore (17), Germany (9), Australia (8), Luxembourg (4), Belgium (2), Argentina (1), Austria (1), Brazil (1), Canada (1), Estonia (1), France (1), Japan (1), Mexico (1), Netherlands (1), New Zealand (1), Poland (1), Russian Federation (1)	227	2020-03-26 / United Kingdom	2020-04-19	45561
I	834	T	United States (122), United Kingdom (43), Germany (37), France (11), Sweden (3), Israel (2), Japan (2), Portugal (2), Singapore (2), Denmark (1), Iceland (1), Spain (1)	227	2020-03-16 / Iceland	2020-04-30	79293
A	852	S	United Kingdom (168), United States (14), India (10), Ireland (7), Israel (6), Sweden (6), Netherlands (3), Canada (2), France (2), Morocco (2), Peru (2), Belgium (1), Brazil (1), Costa Rica (1), Ecuador (1), Romania (1)	227	2020-03-19 / Peru	2020-06-29	123069
L	1203	F	United Kingdom (85), United States (76), Switzerland (11), Germany (8), Canada (5), Netherlands (5), Portugal (5), Denmark (4), India (3), Italy (3), South Africa (3), Israel (2), Luxembourg (2), Brazil (1), France (1), Iceland (1), Japan (1), Lithuania (1), Mexico (1), Nigeria (1), North Macedonia (1), Not available (1), Panama (1), Poland (1), Spain (1)	224	2020-03-07 / United States	2020-03-15	7179
P	793	S	Japan (189), United Kingdom (11), United States (7), Canada (2), Cyprus (2), France (2), Latvia (2), Singapore (2), Australia (1), Czechia (1), Denmark (1), Norway (1), Sweden (1)	222	2020-07-27 / Denmark	2020-11-11	167105
F	32	L	United States (169), United Kingdom (24), Switzerland (9), Canada (5), India (3), Spain (3), Germany (2), Argentina (1), Bangladesh (1), Japan (1), Mexico (1), Morocco (1), Poland (1)	221	2020-02-24 / Spain	2020-04-22	78714
Q	1071	H	United Kingdom (81), India (64), United States (25), Singapore (14), Slovenia (12), Australia (6), Czechia (5), Germany (5), France (2), Spain (2), Canada (1), Denmark (1), Iceland (1), New Zealand (1)	220	2020-05-31 / United States	2020-10-23	171559
R	78	S	Germany (78), Japan (53), Denmark (21), United Kingdom (19), United States (17), France (5), Brazil (3), Switzerland (3), Hungary (2), Mexico (2), Netherlands (2), Spain (2), Belgium (1), Chile (1), Estonia (1), Guam (1), Iceland (1), India (1), Italy (1), Lebanon (1), Portugal (1), Ukraine (1)	217	2020-04-13 / United States	2020-08-11	117471
Q	52	H	United States (138), United Kingdom (38), Brazil (9), Switzerland (4), Australia (3), Germany (3), India (3), Not available (3), Canada (2), Japan (2), Argentina (1), Denmark (1), France (1), Guatemala (1), Italy (1), Netherlands (1), Norway (1), Philippines (1), Poland (1), Singapore (1), Uganda (1)	216	2020-03-19 / United Kingdom	2020-05-21	91166
Y	144	F	Italy (96), France (44), United States (26), United Kingdom (14), Slovakia (7), Switzerland (7), Denmark (4), Germany (4), Netherlands (2), Norway (2), Spain (2), Austria (1), Belgium (1), Finland (1), Iceland (1), Iran, Islamic Republic of (1), Ireland (1), Luxembourg (1), Mexico (1)	216	2020-03-20 / Iran, Islamic Republic of	2020-05-02	73277
V	483	F	United Kingdom (94), United States (67), Germany (16), Spain (7), Denmark (6), Japan (3), Belgium (2), Brazil (2), France (2), Turkey (2), Australia (1), Canada (1), Colombia (1), Finland (1), India (1), Israel (1), Italy (1), Mexico (1), Peru (1), Portugal (1), Qatar (1), Slovakia (1), South Africa (1), Switzerland (1), Thailand (1)	216	2020-03-18 / Spain	2020-05-06	81122
P	1263	R	Germany (163), United Kingdom (20), Denmark (11), Luxembourg (4), Italy (3), Poland (3), Russian Federation (3), Austria (2), France (2), Romania (2), Belgium (1), Switzerland (1), United States (1)	216	2020-08-11 / Russian Federation	2020-12-07	214599
V	70	I	France (67), Germany (47), United States (29), Spain (28), United Kingdom (10), Iceland (9), Italy (9), Netherlands (4), Finland (3), Palestine, State of (3), Turkey (2), Canada (1), India (1), Slovakia (1), Slovenia (1)	215	2020-06-16 / United States	2020-10-09	130606
T	1238	I	United Kingdom (109), United States (58), Germany (9), Slovakia (7), Luxembourg (5), Brazil (4), Netherlands (3), Canada (2), Denmark (2), Spain (2), Switzerland (2), Australia (1), Belgium (1), Croatia (1), France (1), India (1), Ireland (1), Japan (1), Portugal (1), South Africa (1), Sweden (1), Turkey (1), Ukraine (1)	215	2020-03-22 / Turkey	2020-06-04	94565
P	25	T	United Kingdom (64), United States (61), Denmark (42), Germany (8), Sweden (8), France (6), Poland (5), Spain (4), Belgium (2), Brazil (2), Canada (2), Portugal (2), Slovenia (2), Argentina (1), South Africa (1), Thailand (1), United Arab Emirates (1)	212	2020-03-17 / United States	2020-09-29	226044
P	251	H	United States (159), United Kingdom (34), Brazil (3), Germany (3), New Zealand (2), Nigeria (2), China (1), India (1), Ireland (1), Japan (1), Mexico (1), Russian Federation (1), Sweden (1)	210	2020-01-01 / United Kingdom	2020-07-14	154034
R	847	K	United Kingdom (184), United States (7), Iran, Islamic Republic of (6), Germany (5), India (5), Luxembourg (1), Spain (1), Switzerland (1)	210	2020-03-12 / United States	2020-04-09	54728
A	871	S	United Kingdom (102), United States (46), Denmark (12), Germany (9), France (7), India (5), Japan (5), Spain (4), Austria (3), South Africa (3), Switzerland (3), Belgium (2), Israel (2), Bahrain (1), Canada (1), Colombia (1), Estonia (1), Poland (1), Sweden (1), Turkey (1)	210	2020-03-25 / Spain	2020-05-06	68072
E	1195	Q	Denmark (153), United Kingdom (19), United States (9), South Africa (5), Sweden (5), Switzerland (4), Germany (3), Poland (2), Brazil (1), Chile (1), Costa Rica (1), India (1), Israel (1), Lebanon (1), Mexico (1), Portugal (1), Russian Federation (1), Suriname (1)	210	2020-03-20 / Lebanon	2020-08-17	169835
T	547	K	United States (111), Denmark (61), United Kingdom (14), Sweden (8), Germany (4), Netherlands (4), Australia (2), Canada (2), Chile (1), Italy (1), Japan (1)	209	2020-03-20 / United States	2020-07-20	141195
I	210	T	United Kingdom (40), Switzerland (34), Turkey (26), United States (22), Germany (20), Luxembourg (17), Belgium (16), France (11), Italy (9), Cameroon (2), Ireland (2), Angola (1), Brazil (1), Denmark (1), Iceland (1), Mexico (1), Panama (1), Poland (1), Rwanda (1)	207	2020-08-12 / United States	2020-12-18	250479
L	452	M	Denmark (43), United States (25), United Kingdom (22), Germany (18), Italy (14), Ireland (13), Japan (13), France (9), Senegal (8), Spain (8), Netherlands (7), Switzerland (5), Poland (4), India (2), Norway (2), Singapore (2), Bahrain (1), Czechia (1), Egypt (1), Estonia (1), French Guiana (1), Gambia (1), Iraq (1), Malaysia (1), Nigeria (1), Not available (1), Russian Federation (1), South Afric…	207	2020-04-08 / Italy	2020-05-11	42653
V	687	I	United States (105), United Kingdom (50), Lithuania (37), Serbia (4), Canada (2), Germany (2), Netherlands (2), Switzerland (2), Slovenia (1), South Africa (1), Zambia (1)	207	2020-03-15 / United States	2020-04-30	80769
V	127	F	France (69), United States (43), Germany (33), United Kingdom (27), Netherlands (7), Belgium (3), Japan (3), Spain (3), Denmark (2), Poland (2), Bahrain (1), Bangladesh (1), Brazil (1), Canada (1), Finland (1), Iran, Islamic Republic of (1), Italy (1), Mexico (1), Panama (1), Russian Federation (1), Singapore (1), Slovenia (1), Switzerland (1), Turkey (1)	206	2020-03-30 / United States	2020-06-07	79802
T	941	A	United States (128), United Kingdom (35), Denmark (27), Germany (10), Sweden (2), Bangladesh (1), Canada (1), France (1), Poland (1)	206	2020-03-31 / United Kingdom	2020-09-23	189872
S	1252	P	United Kingdom (150), United States (18), Italy (11), Germany (3), Mexico (3), Austria (2), Brazil (2), Canada (2), Denmark (2), France (2), India (2), Japan (2), Argentina (1), Australia (1), Belgium (1), Ghana (1), Hungary (1), Netherlands (1), Spain (1)	206	2020-03-31 / Australia	2020-04-29	47774
L	8	F	United States (77), Spain (25), United Kingdom (20), Switzerland (18), Sweden (12), Luxembourg (9), Japan (6), South Africa (6), Germany (5), Israel (5), Zimbabwe (5), New Zealand (3), Netherlands (2), Peru (2), Australia (1), Belgium (1), France (1), Gibraltar (1), Italy (1), Lithuania (1), Mexico (1), Nigeria (1), Not available (1), Slovenia (1)	205	2020-03-24 / Spain	2020-07-10	125900
G	72	E	United States (86), United Kingdom (33), Germany (19), Denmark (16), Sweden (11), Japan (10), Spain (6), Netherlands (5), Canada (3), Rwanda (3), Finland (2), France (2), Mexico (2), Switzerland (2), China (1), Italy (1), Lithuania (1), Luxembourg (1)	204	2020-01-01 / United Kingdom	2020-05-04	93508
N	354	D	United Kingdom (141), United States (28), Switzerland (9), Spain (7), Austria (3), Denmark (3), Italy (3), Poland (3), China (2), Germany (2), Netherlands (1), Sweden (1)	203	2020-01-16 / China	2020-05-08	96626
G	1223	S	Denmark (183), United States (6), United Kingdom (5), France (2), Australia (1), Germany (1), Mexico (1), Poland (1), South Africa (1), Switzerland (1), Turkey (1)	203	2020-03-31 / United Kingdom	2020-08-31	163409
A	626	V	United States (65), Australia (48), United Kingdom (40), Spain (12), Ireland (5), Canada (4), Brazil (3), New Zealand (3), Oman (3), Belgium (2), Japan (2), France (1), Germany (1), Greece (1), India (1), Indonesia (1), Italy (1), Latvia (1), Mexico (1), Netherlands (1), Norway (1), Not available (1), Panama (1), Portugal (1), Russian Federation (1), South Africa (1)	202	2020-03-14 / Italy	2020-03-21	13890
Y	145	H	United States (56), Germany (42), United Kingdom (26), Bulgaria (18), Poland (17), Canada (16), Netherlands (6), Australia (4), Czechia (4), Israel (3), Belgium (2), France (2), Denmark (1), Iceland (1), Ireland (1), Italy (1), Latvia (1)	201	2020-03-13 / United States	2020-03-16	5875
D	178	H	United States (175), United Kingdom (11), India (6), Denmark (1), Germany (1), Japan (1), Mexico (1), Spain (1), Sweden (1), Turkey (1)	199	2020-07-08 / United States	2020-09-08	63300
A	694	V	United Kingdom (59), United States (48), Italy (29), India (13), France (10), Denmark (9), Netherlands (7), Germany (5), Canada (3), Belgium (2), Israel (2), Brazil (1), Chile (1), Estonia (1), Ghana (1), Lithuania (1), Poland (1), Portugal (1), Russian Federation (1), Singapore (1), Switzerland (1), Turkey (1)	198	2020-03-19 / United States	2020-06-13	106392
E	96	G	United States (84), United Kingdom (51), France (33), India (6), Switzerland (6), Netherlands (4), Poland (3), Czechia (2), Germany (2), Angola (1), Equatorial Guinea (1), Mexico (1), Not available (1), Panama (1), Spain (1)	197	2020-03-11 / Not available	2020-10-16	264240
G	946	V	United States (77), United Kingdom (63), Germany (17), Japan (8), Belgium (7), Denmark (4), India (3), Switzerland (3), France (2), Mexico (2), Not available (2), Russian Federation (2), Ghana (1), Greece (1), Slovenia (1), Spain (1), Sweden (1)	195	2020-04-06 / Japan	2020-07-06	94575
D	1146	H	United Kingdom (71), United States (43), Norway (35), Denmark (19), Ireland (5), Japan (3), Netherlands (3), Spain (3), Germany (2), Mexico (2), Bosnia and Herzegovina (1), Brazil (1), Czechia (1), Estonia (1), France (1), Israel (1), Italy (1), Romania (1), South Africa (1)	195	2020-03-26 / United States	2020-05-04	63966
G	181	A	United States (61), United Kingdom (42), Argentina (20), Norway (19), India (10), Netherlands (8), Denmark (5), Iraq (4), Switzerland (4), France (3), Germany (3), Canada (2), Portugal (2), Saudi Arabia (2), Equatorial Guinea (1), Hong Kong (1), Indonesia (1), Italy (1), Japan (1), Kenya (1), Mexico (1), Panama (1), Poland (1)	194	2020-03-23 / United Kingdom	2020-06-18	105625
G	219	S	United Kingdom (122), United States (53), Denmark (3), Germany (3), Switzerland (3), Canada (2), Portugal (2), Australia (1), Belgium (1), India (1), Lithuania (1), Mexico (1)	193	2020-04-13 / United States	2020-09-20	160772
R	765	C	United Kingdom (113), United States (31), Italy (6), Canada (5), Denmark (4), Germany (3), Poland (3), Slovakia (3), Switzerland (3), Australia (2), Belgium (2), Brazil (2), Norway (2), South Africa (2), United Arab Emirates (2), Chile (1), Finland (1), Hong Kong (1), India (1), Ireland (1), New Zealand (1), Panama (1), Russian Federation (1), Slovenia (1), Spain (1)	193	2020-03-25 / United Kingdom	2020-05-13	73704
G	842	V	United Kingdom (168), United States (21), Netherlands (2), Argentina (1), Germany (1)	193	2020-04-08 / United Kingdom	2020-10-22	226145
A	1026	S	United States (75), United Kingdom (66), Netherlands (14), Japan (7), France (5), Not available (4), Belgium (3), Spain (3), Mexico (2), South Africa (2), Australia (1), Brazil (1), Denmark (1), French Guiana (1), India (1), Indonesia (1), Italy (1), Poland (1), Russian Federation (1), Sweden (1)	191	2020-04-10 / United Kingdom	2020-06-08	58036
R	765	L	United Kingdom (55), United States (47), Denmark (14), Spain (12), Brazil (6), Germany (6), Italy (6), Slovenia (6), Portugal (4), Switzerland (4), Belgium (3), Canada (3), France (3), India (3), Sweden (3), Taiwan, Province of China (3), Austria (2), Israel (2), Japan (2), Netherlands (2), Australia (1), Croatia (1), Iceland (1), Norway (1)	190	2020-02-17 / Japan	2020-03-15	9137
Q	690	R	United States (59), Ireland (34), United Kingdom (28), Germany (26), Romania (16), France (4), Netherlands (3), Poland (3), Belgium (2), Denmark (2), New Zealand (2), Norway (2), Spain (2), Switzerland (2), Canada (1), Hong Kong (1), Italy (1), Kazakhstan (1)	189	2020-04-01 / Switzerland	2020-09-15	176657
A	942	S	United Kingdom (108), United States (36), Netherlands (8), Japan (7), Lithuania (5), Norway (4), Australia (3), Denmark (3), Russian Federation (3), Brazil (2), Germany (2), India (2), Sweden (2), Belgium (1), Italy (1), Portugal (1), South Africa (1)	189	2020-03-06 / Australia	2020-03-24	24774
K	182	R	United States (47), Denmark (40), Sweden (31), United Kingdom (21), Germany (15), Netherlands (9), Canada (8), Peru (5), France (3), Portugal (3), Indonesia (1), Iran, Islamic Republic of (1), Luxembourg (1), Norway (1), Spain (1), Switzerland (1)	188	2020-04-09 / United Kingdom	2020-06-13	64327
D	614	N	United States (40), France (34), United Kingdom (30), Burkina Faso (26), Portugal (13), Italy (10), Spain (7), Denmark (6), Belgium (4), Australia (3), Nigeria (3), Netherlands (2), Poland (2), Angola (1), Canada (1), Czechia (1), Ghana (1), Guinea (1), Iceland (1), Switzerland (1), Togo (1)	188	2020-03-24 / United Kingdom	2020-04-22	54602
M	177	T	France (107), United States (29), Netherlands (13), Italy (8), United Kingdom (8), Denmark (4), Japan (3), Spain (3), Germany (2), Sweden (2), Turkey (2), Belgium (1), Canada (1), Chile (1), Ecuador (1), Poland (1), Portugal (1)	187	2020-01-01 / United Kingdom	2020-08-27	198751
L	118	F	United Kingdom (52), United States (51), Spain (19), Germany (17), Netherlands (7), Canada (6), France (5), Belgium (4), Japan (4), Papua New Guinea (3), Australia (2), Poland (2), Portugal (2), Switzerland (2), Brazil (1), Chile (1), Denmark (1), Finland (1), Greece (1), Ireland (1), Luxembourg (1), Mexico (1), Nigeria (1), Sweden (1)	186	2020-03-27 / United Kingdom	2020-05-08	65385
S	256	P	Netherlands (67), Slovenia (35), United States (27), United Kingdom (21), Germany (14), Mexico (4), Australia (3), Belgium (2), Finland (2), Brazil (1), Canada (1), Denmark (1), France (1), Iceland (1), India (1), Israel (1), Italy (1), Morocco (1), New Zealand (1), Russian Federation (1)	186	2020-01-01 / United Kingdom	2020-08-10	180672
E	654	K	United States (105), Australia (30), Latvia (10), Mexico (10), Canada (9), United Kingdom (6), Germany (4), India (4), Egypt (2), Italy (2), Argentina (1), Lithuania (1), Portugal (1), United Arab Emirates (1)	186	2020-04-04 / United Kingdom	2020-06-04	66565
I	909	V	United Kingdom (118), United States (25), Ireland (7), Germany (6), Slovenia (5), Japan (4), Spain (3), Switzerland (3), Canada (2), China (2), France (2), Netherlands (2), Portugal (2), Argentina (1), Bahrain (1), Brazil (1), Peru (1), Slovakia (1)	186	2020-02-17 / China	2020-06-30	139796
F	1121	L	United Kingdom (130), United States (42), Brazil (3), Switzerland (2), Argentina (1), Canada (1), Colombia (1), Germany (1), India (1), Japan (1), Mexico (1), Sri Lanka (1), Sweden (1)	186	2020-03-31 / United Kingdom	2020-04-10	21823
Q	1201	K	United States (70), United Kingdom (46), Italy (16), Germany (10), Mexico (9), India (4), Belgium (3), Czechia (3), France (3), Slovenia (3), Switzerland (3), Australia (2), Denmark (2), Kenya (2), Netherlands (2), Poland (2), Brazil (1), Canada (1), Nigeria (1), North Macedonia (1), Portugal (1), South Africa (1)	186	2020-03-29 / United Kingdom	2020-07-01	105914
T	1231	A	Switzerland (118), United States (26), Japan (17), Germany (10), India (5), Italy (2), United Kingdom (2), Brazil (1), Costa Rica (1), Denmark (1), Portugal (1), Saudi Arabia (1), United Arab Emirates (1)	186	2020-04-11 / Japan	2020-04-16	9504
P	26	H	United States (113), Denmark (40), United Kingdom (10), Israel (6), Palestine, State of (3), Netherlands (2), Norway (2), Spain (2), Canada (1), India (1), Lebanon (1), Russian Federation (1), Switzerland (1), Turkey (1)	184	2020-03-17 / Spain	2020-11-22	348095
D	88	H	United States (154), United Kingdom (8), South Africa (6), Brazil (3), Russian Federation (3), Botswana (1), Canada (1), Denmark (1), Germany (1), Hong Kong (1), India (1), Mexico (1), Morocco (1), Sri Lanka (1), Zimbabwe (1)	184	2020-05-10 / India	2020-09-23	132198
L	179	F	United Kingdom (53), Japan (39), United States (36), Germany (14), Peru (10), Italy (9), Denmark (7), France (3), Belgium (2), Poland (2), Brazil (1), Egypt (1), India (1), Ireland (1), Israel (1), Jordan (1), South Africa (1), Sweden (1), Switzerland (1)	184	2020-03-16 / United Kingdom, Switzerland	2020-07-10	140971
D	427	N	United States (176), United Kingdom (5), Brazil (1), South Africa (1), Spain (1)	184	2020-06-21 / United States	2021-01-02	357979
D	1139	N	Italy (95), United States (78), Brazil (2), United Kingdom (2), Czechia (1), France (1), Germany (1), India (1), Romania (1), Senegal (1), South Africa (1)	184	2020-07-10 / South Africa	2020-10-26	141050
A	352	S	Finland (98), United States (35), United Kingdom (22), Netherlands (5), Indonesia (4), France (2), Israel (2), Mexico (2), Belgium (1), Germany (1), Guam (1), Iceland (1), India (1), Italy (1), Japan (1), Kenya (1), Peru (1), South Africa (1), Spain (1), Sweden (1), Switzerland (1)	183	2020-03-13 / Netherlands	2020-06-03	108866
H	1083	Y	United Kingdom (79), United States (44), Germany (15), France (7), South Africa (5), Angola (3), Israel (3), Netherlands (3), Poland (3), Switzerland (3), Austria (2), Canada (2), Italy (2), Japan (2), Bangladesh (1), Belgium (1), Croatia (1), Denmark (1), Kenya (1), Luxembourg (1), Mexico (1), Morocco (1), Russian Federation (1)	182	2020-03-15 / Israel	2020-06-16	117660
G	261	S	United Kingdom (107), India (28), Japan (22), United States (18), Germany (3), Aruba (1), Cuba (1), Tunisia (1)	181	2020-03-24 / Cuba	2020-05-03	67092
G	476	S	United Kingdom (58), United States (47), Denmark (18), Spain (15), Germany (13), Switzerland (7), Netherlands (3), Italy (2), Russian Federation (2), Singapore (2), Belgium (1), Bulgaria (1), Canada (1), Croatia (1), France (1), Iceland (1), India (1), Ireland (1), Luxembourg (1), Norway (1), Suriname (1), Togo (1), Uganda (1), United Arab Emirates (1)	181	2020-03-02 / United States	2020-03-23	23598
L	249	S	United States (66), United Kingdom (24), Canada (23), Colombia (13), Germany (11), Switzerland (11), Norway (6), Slovenia (6), Japan (3), Aruba (2), Austria (2), France (2), Netherlands (2), Poland (2), Belgium (1), Brazil (1), Denmark (1), Finland (1), Italy (1), Spain (1), Turkey (1)	180	2020-02-25 / Finland	2020-08-19	189353
T	588	S	Switzerland (173), Bangladesh (2), United Kingdom (2), Germany (1), Nigeria (1), United States (1)	180	2020-07-21 / Bangladesh	2020-10-09	96143
V	1133	A	United States (90), Japan (74), United Kingdom (6), France (5), Germany (2), Belgium (1), Luxembourg (1), Switzerland (1)	180	2020-08-18 / United States	2020-10-26	102882
I	794	L	United Kingdom (175), Canada (1), Malaysia (1), Poland (1), United States (1)	179	2020-04-17 / United Kingdom	2020-10-21	208144
S	929	I	United States (65), United Kingdom (25), France (12), Sweden (12), Spain (8), Germany (7), Switzerland (6), Italy (4), Nigeria (4), Iceland (3), Ireland (3), Portugal (3), South Africa (3), United Arab Emirates (3), Australia (2), Canada (2), Denmark (2), India (2), Japan (2), Netherlands (2), Argentina (1), Brazil (1), Croatia (1), Hungary (1), Iran, Islamic Republic of (1), Israel (1), Not avai…	179	2020-03-07 / Italy	2020-04-02	44205
M	153	V	United States (114), United Kingdom (39), Japan (4), Canada (3), Germany (2), India (2), Italy (2), Poland (2), Switzerland (2), Belgium (1), Brazil (1), Croatia (1), Denmark (1), Slovenia (1), Sweden (1)	176	2020-03-20 / United States	2020-06-08	100049
R	408	K	United States (61), Germany (41), France (39), United Kingdom (13), Belgium (7), Switzerland (3), Iran, Islamic Republic of (2), New Zealand (2), Tunisia (2), Indonesia (1), Italy (1), Japan (1), Reunion (1), South Africa (1), Turkey (1)	176	2020-05-13 / United States	2020-10-27	192747
N	658	K	Norway (81), Italy (59), United States (12), Germany (9), United Kingdom (7), Luxembourg (3), Brazil (2), France (1), Peru (1), Portugal (1)	176	2020-06-01 / United States	2020-10-29	182948
S	813	N	Italy (149), United States (9), United Kingdom (6), Germany (3), Belgium (2), Iran, Islamic Republic of (2), Spain (2), France (1), Indonesia (1), Romania (1)	176	2020-04-08 / United Kingdom	2021-01-02	431827
V	826	L	United Kingdom (124), United States (23), Spain (8), South Africa (4), India (3), Brunei Darussalam (2), France (2), Italy (2), Denmark (1), Mexico (1), Morocco (1), Netherlands (1), Russian Federation (1), Sweden (1), Switzerland (1)	175	2020-01-01 / United Kingdom	2020-01-01	577
S	373	L	United States (46), United Kingdom (36), Denmark (32), Ireland (19), Gibraltar (5), Germany (4), South Africa (4), Spain (4), Switzerland (4), Japan (3), Belgium (2), India (2), Mexico (2), Norway (2), Brazil (1), Canada (1), Chile (1), Italy (1), Luxembourg (1), Portugal (1), Serbia (1), Slovenia (1)	173	2020-03-14 / Spain	2020-07-07	140394
I	569	F	United States (139), Sweden (30), Germany (3), South Africa (1)	173	2020-03-28 / United States	2020-11-05	281363
L	922	F	United States (59), United Kingdom (53), Belgium (7), Denmark (7), France (5), Netherlands (5), India (4), Poland (4), Australia (3), Canada (3), Germany (3), Japan (3), Switzerland (3), Mexico (2), Slovenia (2), Sweden (2), Angola (1), Austria (1), Brazil (1), Ecuador (1), Kenya (1), Luxembourg (1), Panama (1), Portugal (1)	173	2020-02-04 / Panama	2020-04-23	80307
S	50	L	United States (37), United Kingdom (25), China (22), Canada (19), Australia (13), Germany (7), Italy (7), Ireland (6), Russian Federation (6), France (5), India (4), Egypt (2), Finland (2), Netherlands (2), Czechia (1), Hong Kong (1), Israel (1), Japan (1), Luxembourg (1), Malaysia (1), Mexico (1), North Macedonia (1), Poland (1), Portugal (1), Singapore (1), South Africa (1), Spain (1), Switzerl…	171	2020-02-02 / China	2020-02-28	567
T	19	K	United Kingdom (119), France (22), Germany (20), United States (3), Canada (2), Australia (1), Bermuda (1), India (1), United Arab Emirates (1)	170	2020-04-27 / United Kingdom	2020-10-13	178758
S	71	P	United Kingdom (155), United States (8), Australia (1), Latvia (1), Lebanon (1), Thailand (1), Turkey (1)	168	2020-03-24 / United Kingdom	2020-08-27	173604
A	522	P	United States (135), Italy (18), United Kingdom (4), Belgium (2), Croatia (1), Denmark (1), France (1), Germany (1), Indonesia (1), Iran, Islamic Republic of (1), Russian Federation (1), Sweden (1), United Arab Emirates (1)	168	2020-05-04 / United Kingdom	2020-12-16	332674
T	73	I	United Kingdom (49), Belgium (22), United States (22), Luxembourg (12), Japan (11), Germany (8), Austria (7), Netherlands (6), Spain (6), Switzerland (6), Kenya (5), Australia (2), Mexico (2), Norway (2), Finland (1), France (1), India (1), Ireland (1), Panama (1), Poland (1), Sweden (1)	167	2020-04-03 / United Kingdom	2020-04-13	19301
V	193	L	United States (41), Germany (30), United Kingdom (30), France (19), Denmark (14), Sweden (8), Italy (6), Canada (3), South Africa (2), Spain (2), Belgium (1), Brazil (1), India (1), Iran, Islamic Republic of (1), Japan (1), Luxembourg (1), Mozambique (1), Netherlands (1), Russian Federation (1), Switzerland (1), United Arab Emirates (1)	166	2020-03-02 / United States	2020-06-04	114403
K	1205	N	United States (53), United Kingdom (50), Austria (8), Japan (7), Belgium (6), Nigeria (6), Switzerland (6), Denmark (4), Spain (4), Germany (3), India (3), Mexico (3), Not available (3), Uganda (3), Netherlands (2), Czechia (1), France (1), Italy (1), Qatar (1), Slovenia (1)	166	2020-03-12 / United States	2020-04-30	83838
Y	674	F	United States (155), United Kingdom (3), Ireland (2), Israel (2), Argentina (1), Mexico (1), Morocco (1)	165	2020-04-22 / United Kingdom	2020-11-04	234147
S	255	Y	Japan (109), United Kingdom (46), South Africa (5), United States (3), Switzerland (1)	164	2020-10-19 / South Africa	2020-12-11	135342
Q	1201	H	Switzerland (32), Denmark (31), United States (28), Poland (25), United Kingdom (17), Germany (11), Canada (8), Bangladesh (2), Iceland (2), Israel (2), Finland (1), India (1), Mexico (1), Netherlands (1), Sweden (1)	163	2020-04-19 / United Kingdom	2020-06-15	50730
N	856	S	United States (110), United Kingdom (14), Switzerland (10), Israel (9), Denmark (4), Spain (4), Portugal (3), Canada (2), Lithuania (2), Germany (1), Luxembourg (1), Russian Federation (1), South Africa (1)	162	2020-03-16 / United States	2020-03-25	19466
S	13	T	United Kingdom (159), Austria (1), United States (1)	161	2020-07-10 / United States	2021-01-15	415253
V	1133	F	United Kingdom (55), United States (31), India (15), France (12), Japan (7), Sweden (6), Netherlands (5), Australia (4), Denmark (3), Spain (3), Canada (2), Czechia (2), Finland (2), Mexico (2), South Africa (2), Belgium (1), Brazil (1), Chile (1), Costa Rica (1), Germany (1), Luxembourg (1), Morocco (1), Portugal (1), Russian Federation (1), Slovakia (1)	161	2020-03-14 / Costa Rica	2020-04-09	52762
R	78	M	United States (46), United Kingdom (44), India (23), Italy (13), Argentina (3), Denmark (2), Japan (2), Latvia (2), Luxembourg (2), Mexico (2), Morocco (2), Peru (2), Rwanda (2), South Africa (2), Switzerland (2), Bahrain (1), Brazil (1), Canada (1), Chile (1), Finland (1), France (1), Germany (1), Mozambique (1), Nigeria (1), Not available (1), Singapore (1)	160	2020-03-23 / United States	2020-05-05	71571
A	930	V	Australia (140), United States (5), Ireland (4), United Kingdom (2), Canada (1), Denmark (1), Finland (1), Germany (1), India (1), Japan (1), Lithuania (1), Nigeria (1), Not available (1)	160	2020-01-31 / India	2020-08-01	170444
T	553	I	United States (71), United Kingdom (40), Brazil (10), Denmark (8), Germany (5), Japan (5), Netherlands (4), Ecuador (3), Switzerland (3), Slovenia (2), Canada (1), China (1), Croatia (1), France (1), India (1), Lithuania (1), Not available (1), Spain (1)	159	2020-03-02 / China	2020-04-30	87820
K	835	R	United Kingdom (142), Aruba (4), Sweden (4), Netherlands (3), Canada (2), Germany (2), South Africa (1), United States (1)	159	2020-05-03 / Canada	2021-01-14	467221
I	1227	M	United Kingdom (154), South Africa (2), United States (2)	158	2020-03-26 / United States	2020-06-19	100167
Q	779	R	United States (73), Japan (23), Germany (18), United Kingdom (13), Poland (6), Netherlands (5), Luxembourg (4), Belgium (3), Mexico (3), Portugal (2), Bangladesh (1), Canada (1), Finland (1), Israel (1), Nigeria (1), Panama (1), Spain (1)	157	2020-03-18 / Panama	2020-12-18	418052
F	2	L	United States (81), United Kingdom (26), France (16), Sweden (10), Japan (4), Brazil (3), Denmark (3), Italy (3), Germany (2), India (2), Indonesia (1), Iran, Islamic Republic of (1), Slovakia (1), Spain (1)	154	2020-03-30 / United Kingdom	2020-04-21	40779
V	1065	L	Denmark (68), United States (26), United Kingdom (22), Switzerland (8), Germany (6), Spain (5), Brazil (2), Mexico (2), Peru (2), Portugal (2), Bangladesh (1), Belgium (1), Bulgaria (1), Ireland (1), Italy (1), Lithuania (1), Netherlands (1), Palestine, State of (1), Poland (1), South Africa (1), Zambia (1)	154	2020-03-19 / United States	2020-04-24	65851
E	1188	D	United Kingdom (133), United States (5), Germany (4), Brazil (3), Italy (3), Netherlands (3), Switzerland (2), Lithuania (1)	154	2020-11-09 / Netherlands	2021-01-10	208546
H	1058	Y	United States (55), United Kingdom (51), Germany (8), Japan (6), Italy (4), Mexico (4), Switzerland (4), India (3), Spain (3), France (2), Ireland (2), Poland (2), Angola (1), Australia (1), Brazil (1), Czechia (1), Denmark (1), Panama (1), Russian Federation (1), Singapore (1), Slovenia (1)	153	2020-03-19 / Australia	2020-07-19	141895
C	1248	F	United States (64), Israel (32), United Kingdom (16), Argentina (7), Japan (6), Germany (5), India (5), Switzerland (3), Belgium (2), Brazil (2), Canada (2), Netherlands (2), Turkey (2), France (1), Portugal (1), Russian Federation (1), Rwanda (1), Slovakia (1)	153	2020-03-17 / France	2020-04-20	64593
V	1268	I	Italy (133), United States (5), Germany (3), India (3), United Kingdom (3), Netherlands (2), Jordan (1), Mexico (1), Qatar (1)	152	2020-04-26 / Mexico	2021-01-09	444596
V	62	L	United Kingdom (113), United States (23), Austria (4), Canada (3), Ecuador (1), France (1), Germany (1), India (1), Italy (1), Mexico (1), Saint Barthelemy (1), Switzerland (1)	151	2020-03-13 / Saint Barthelemy	2020-05-11	92836
S	810	L	United Kingdom (57), Switzerland (48), United States (11), France (8), Germany (6), South Africa (5), Canada (3), Spain (3), Belgium (2), Italy (2), Colombia (1), Czechia (1), Denmark (1), Mexico (1), Nigeria (1), North Macedonia (1)	151	2020-05-05 / United Kingdom	2020-08-29	107185
A	845	D	United States (149), Bulgaria (1), Switzerland (1)	151	2020-01-01 / United States	2020-03-23	25147
T	1066	N	Ireland (103), United Kingdom (21), France (9), United States (5), Uganda (3), Australia (2), Germany (2), Singapore (2), Egypt (1), Israel (1), Poland (1)	150	2020-03-25 / United Kingdom	2021-01-02	461061
G	1099	D	United Kingdom (84), United States (30), Denmark (8), Sweden (5), Japan (4), Germany (3), India (3), Slovakia (2), Argentina (1), Brazil (1), Canada (1), Israel (1), Netherlands (1), Not available (1), Russian Federation (1), South Africa (1), Spain (1), Switzerland (1), Turkey (1)	150	2020-01-01 / United Kingdom	2020-08-02	172067
E	180	K	Germany (35), Lithuania (27), Japan (22), Netherlands (11), India (10), United States (10), United Kingdom (9), Spain (6), Australia (4), Brazil (2), Italy (2), Mexico (2), Slovakia (2), Colombia (1), Denmark (1), France (1), Hong Kong (1), Not available (1), Palestine, State of (1), Russian Federation (1)	149	2020-06-19 / Australia	2020-10-09	127033
N	641	S	Canada (105), United States (15), Portugal (7), Denmark (5), Latvia (4), Slovakia (3), United Kingdom (3), Poland (2), Sweden (2), Argentina (1), India (1), Switzerland (1)	149	2020-03-31 / United Kingdom	2020-11-06	277901
N	481	K	Israel (90), Qatar (16), United Kingdom (16), Australia (7), United States (4), United Arab Emirates (3), Netherlands (2), Canada (1), China (1), Germany (1), Hong Kong (1), Japan (1), Jordan (1), Not available (1), Russian Federation (1), Switzerland (1), Zimbabwe (1)	148	2020-04-24 / Qatar	2020-08-04	93400
L	229	F	France (39), United States (26), Italy (18), Ireland (17), United Kingdom (12), Ecuador (4), Switzerland (4), Czechia (3), French Guiana (3), India (2), Japan (2), Spain (2), Brazil (1), Canada (1), Finland (1), Germany (1), Iran, Islamic Republic of (1), Latvia (1), Mexico (1), North Macedonia (1), Peru (1), Romania (1), Russian Federation (1), Singapore (1), Slovenia (1), South Africa (1), Swed…	147	2020-03-13 / United States	2020-04-04	44537
P	174	S	Spain (32), United States (27), United Kingdom (26), Mexico (12), Denmark (9), Germany (7), Japan (7), Romania (6), Belgium (4), Iceland (3), New Zealand (3), Panama (2), Switzerland (2), Chile (1), Finland (1), Ghana (1), India (1), Netherlands (1), Rwanda (1)	146	2020-06-01 / United States	2020-07-21	47428
R	403	K	United Kingdom (127), United States (13), Australia (2), Iran, Islamic Republic of (2), Colombia (1), Romania (1)	146	2020-04-10 / United States	2020-05-05	34238
Q	183	H	Netherlands (64), United Kingdom (22), Japan (17), United States (17), Austria (5), Portugal (3), Spain (3), Iran, Islamic Republic of (2), Singapore (2), Slovenia (2), Czechia (1), Germany (1), Greece (1), India (1), Suriname (1), Sweden (1), United Arab Emirates (1)	144	2020-03-24 / Spain	2020-07-29	143152
S	689	R	Mozambique (46), Indonesia (37), Japan (17), United Kingdom (8), United States (7), Singapore (6), Germany (4), Chile (3), Taiwan, Province of China (3), Colombia (2), Israel (2), Not available (2), South Africa (2), Czechia (1), Ghana (1), Malawi (1), Portugal (1)	143	2020-10-21 / United Kingdom	2020-11-11	55764
D	80	N	United States (66), Switzerland (21), United Kingdom (15), South Africa (11), Canada (5), Germany (5), Brazil (3), Denmark (3), Poland (3), Mexico (2), Australia (1), Belgium (1), Bolivia, Plurinational State of (1), India (1), Japan (1), Russian Federation (1), Singapore (1), Turkey (1)	142	2020-03-19 / United States	2020-07-22	145080
F	490	L	Germany (36), United States (32), United Kingdom (21), Italy (11), Lithuania (11), Singapore (7), Japan (3), Qatar (3), Spain (3), Australia (2), Denmark (2), Mexico (2), Belgium (1), Bulgaria (1), Guatemala (1), Luxembourg (1), New Zealand (1), Russian Federation (1), Sweden (1), Switzerland (1)	141	2020-01-01 / Russian Federation	2020-04-26	83855
A	879	T	United States (57), United Kingdom (36), Denmark (24), Italy (6), Bulgaria (3), Turkey (3), Nigeria (2), Belgium (1), Canada (1), India (1), Not available (1), Poland (1), South Africa (1), Spain (1), Sri Lanka (1), Switzerland (1), Togo (1)	141	2020-03-18 / United Kingdom	2020-03-25	15235
E	516	Q	Netherlands (44), Switzerland (28), United States (19), United Kingdom (14), Belgium (5), France (5), Bangladesh (4), Italy (4), Suriname (4), Denmark (2), Mexico (2), Russian Federation (2), Argentina (1), Botswana (1), Chile (1), Germany (1), Indonesia (1), Nigeria (1), Portugal (1)	140	2020-03-22 / Belgium	2020-09-05	187199
P	621	S	United Kingdom (57), United States (29), Denmark (10), Japan (6), Netherlands (6), Czechia (5), Not available (4), Italy (3), Australia (2), France (2), Ireland (2), Switzerland (2), Belgium (1), Canada (1), Estonia (1), Germany (1), Luxembourg (1), Russian Federation (1), Saudi Arabia (1), Singapore (1), South Africa (1), Spain (1), Uganda (1), Ukraine (1)	140	2020-03-20 / Australia, Czechia	2020-10-12	242766
K	1045	N	Netherlands (82), United States (20), Italy (9), United Kingdom (7), South Africa (4), Austria (3), Mexico (3), Spain (3), India (2), Australia (1), Brazil (1), Canada (1), Germany (1), North Macedonia (1), Portugal (1), Russian Federation (1)	140	2020-04-02 / Spain	2020-07-22	116628
V	83	I	United Kingdom (83), Netherlands (28), United States (15), Germany (8), Peru (3), Poland (2)	139	2020-07-15 / United Kingdom	2020-10-30	144137
Q	183	R	United States (58), Colombia (26), Netherlands (16), United Kingdom (14), Spain (5), Belgium (3), Czechia (3), Germany (2), Italy (2), Poland (2), Turkey (2), Finland (1), India (1), Luxembourg (1), Romania (1), Slovenia (1), South Africa (1)	139	2020-04-05 / Colombia	2020-05-03	41294
D	1146	Y	United Kingdom (63), United States (29), Italy (9), Japan (9), France (8), Slovenia (6), Australia (3), New Zealand (2), Oman (2), Sweden (2), Belarus (1), Germany (1), Netherlands (1), Saudi Arabia (1), Spain (1), Switzerland (1)	139	2020-03-18 / Australia	2020-04-03	35080
I	1114	T	United States (60), Germany (41), United Kingdom (17), Mexico (4), Portugal (4), Switzerland (4), India (2), Ghana (1), Ireland (1), Netherlands (1), Poland (1), Slovakia (1), Spain (1)	138	2020-04-03 / United States	2020-06-20	83337
D	1139	H	United States (46), United Kingdom (21), Netherlands (15), Japan (14), Germany (10), Brazil (6), Denmark (4), Colombia (3), France (3), India (2), Italy (2), Portugal (2), Sweden (2), Turkey (2), Austria (1), Belgium (1), Canada (1), Chile (1), Indonesia (1), Slovenia (1)	138	2020-03-28 / Portugal	2020-06-16	92106
C	1236	S	United States (111), Denmark (10), United Kingdom (10), Angola (2), Brazil (1), France (1), Mexico (1), Mozambique (1), South Africa (1)	138	2020-03-15 / Brazil	2020-10-12	252412
V	622	A	United Kingdom (65), Luxembourg (41), United States (18), Chile (3), Mexico (2), Portugal (2), Switzerland (2), Belarus (1), Belgium (1), Germany (1), Italy (1)	137	2020-03-12 / United Kingdom	2020-10-26	285432
E	156	Q	United States (65), Brazil (29), United Kingdom (10), Netherlands (9), India (5), France (3), Israel (2), Mexico (2), Spain (2), Chile (1), Denmark (1), Ireland (1), Japan (1), Latvia (1), Lesotho (1), Singapore (1), Slovenia (1), Switzerland (1)	136	2020-04-06 / Ireland	2020-07-20	107181
I	805	V	Denmark (58), Canada (49), United Kingdom (22), United States (4), France (1), Germany (1), United Arab Emirates (1)	136	2020-03-16 / Denmark	2020-05-11	89168
V	483	A	United States (81), France (25), United Kingdom (17), Poland (5), United Arab Emirates (3), Germany (1), India (1), Luxembourg (1), Mexico (1)	135	2020-01-01 / United States	2020-03-02	1745
R	765	H	United Kingdom (112), United States (9), Iceland (4), Spain (3), Sweden (3), Australia (2), France (1), Slovakia (1)	135	2020-03-20 / Iceland	2020-07-31	152014
P	807	L	United Kingdom (112), United States (10), Germany (2), Spain (2), Denmark (1), Egypt (1), Gibraltar (1), Israel (1), Italy (1), Mexico (1), Saudi Arabia (1), Sweden (1), Ukraine (1)	135	2020-03-24 / Saudi Arabia	2020-10-27	267735
T	1120	I	Denmark (38), United States (34), United Kingdom (16), Spain (14), Canada (7), Germany (6), Italy (3), Japan (3), Not available (3), Switzerland (3), Ireland (2), China (1), France (1), Israel (1), Lithuania (1), Saudi Arabia (1), Slovenia (1)	135	2020-03-13 / United States	2020-04-03	42979
K	1255	R	United Kingdom (127), United States (7), India (1)	135	2020-11-09 / India	2021-02-16	456108
N	354	K	United States (52), Germany (30), United Kingdom (26), Spain (9), South Africa (7), Japan (3), Brazil (2), Canada (1), Denmark (1), Mexico (1), Netherlands (1), Poland (1)	134	2020-03-27 / Netherlands	2020-09-19	192578
I	1132	V	United States (58), United Kingdom (19), France (17), Belgium (13), India (8), Italy (4), Brazil (2), Canada (2), Not available (2), Spain (2), Germany (1), Hungary (1), Indonesia (1), Luxembourg (1), Mexico (1), Nigeria (1), Switzerland (1)	134	2020-02-22 / Italy	2020-06-10	118995
T	376	I	United States (45), United Kingdom (35), Italy (21), Germany (5), India (5), Portugal (5), Spain (4), Brazil (2), Czechia (2), Netherlands (2), Sweden (2), Belgium (1), Denmark (1), Japan (1), Mexico (1), Qatar (1)	133	2020-03-17 / Brazil	2020-07-04	132806
N	710	D	United Kingdom (75), Germany (45), Czechia (4), United States (3), Ireland (2), France (1), Italy (1), Poland (1), Switzerland (1)	133	2020-12-29 / United Kingdom	2021-02-02	214701
K	97	N	Norway (26), Germany (25), Denmark (21), United Kingdom (16), United States (15), Japan (7), Switzerland (3), Belgium (2), Canada (2), France (2), Italy (2), Australia (1), Czechia (1), Gibraltar (1), India (1), Iran, Islamic Republic of (1), Ireland (1), Mexico (1), Poland (1), Portugal (1), Slovenia (1), Turkey (1)	132	2020-03-13 / France	2020-07-26	158366
E	406	Q	United States (47), Switzerland (34), United Kingdom (11), Mexico (10), Iceland (9), Netherlands (5), Portugal (4), Brazil (2), Israel (2), Luxembourg (2), Russian Federation (2), Belgium (1), Germany (1), India (1), Poland (1)	132	2020-03-30 / United Kingdom	2020-08-28	162440
V	1104	I	United Kingdom (56), United States (36), Portugal (22), Ireland (8), Canada (2), India (2), Russian Federation (2), Switzerland (2), Georgia (1), Italy (1)	132	2020-04-06 / United Kingdom	2020-05-28	59586
D	843	N	Germany (45), Netherlands (34), Belgium (12), Denmark (11), France (9), Jordan (5), Switzerland (4), United States (4), Romania (2), United Kingdom (2), Austria (1), Georgia (1), Sweden (1)	131	2020-05-06 / United States	2021-01-16	475050
P	1263	T	United Kingdom (128), Italy (2), India (1)	131	2020-05-09 / India	2020-10-08	156750
Q	23	R	Spain (62), India (34), United States (12), United Kingdom (8), Australia (4), Belgium (1), Denmark (1), France (1), Hong Kong (1), Italy (1), Mexico (1), New Zealand (1), Poland (1), Singapore (1), United Arab Emirates (1)	130	2020-06-11 / United States	2020-11-06	198057
T	259	I	United Kingdom (54), Sweden (39), United States (17), Germany (6), Denmark (3), Indonesia (3), France (2), Belarus (1), Belgium (1), India (1), Italy (1), Japan (1), Singapore (1)	130	2020-04-11 / United States	2020-11-03	247352
D	627	H	United Kingdom (100), United States (22), Belgium (2), India (2), France (1), Indonesia (1), United Arab Emirates (1)	129	2020-04-25 / India	2021-01-14	476392
G	842	S	Finland (83), Panama (13), United States (9), France (7), United Kingdom (5), Sweden (3), Germany (2), Japan (2), Denmark (1), India (1), Italy (1), Poland (1), Romania (1)	129	2020-03-21 / Panama	2020-04-10	42016
I	101	T	Turkey (48), Switzerland (39), Estonia (18), Spain (10), Russian Federation (4), United Kingdom (3), United States (2), Finland (1), Germany (1), Netherlands (1), Portugal (1)	128	2020-03-20 / Portugal	2020-08-07	159475
A	222	S	United States (78), United Kingdom (23), Singapore (4), Norway (3), Australia (2), Bangladesh (2), Denmark (2), India (2), Italy (2), Switzerland (2), Belgium (1), Estonia (1), Germany (1), Japan (1), Mexico (1), Netherlands (1), Ukraine (1), United Arab Emirates (1)	128	2020-02-25 / Italy	2020-07-07	146817
A	263	V	Denmark (71), United Kingdom (21), United States (19), Germany (6), France (2), Iran, Islamic Republic of (2), Brazil (1), Czechia (1), India (1), North Macedonia (1), Suriname (1), Tunisia (1), United Arab Emirates (1)	128	2020-03-14 / United States	2020-07-25	156784
E	154	A	United States (98), Mexico (20), Netherlands (5), Sweden (2), Luxembourg (1), United Kingdom (1)	127	2020-09-21 / United Kingdom	2021-01-28	425281
S	659	L	United States (38), United Kingdom (37), Netherlands (24), Lithuania (5), Canada (3), China (2), Denmark (2), France (2), Switzerland (2), Aruba (1), Croatia (1), Czechia (1), Italy (1), Japan (1), Latvia (1), Mozambique (1), Not available (1), Panama (1), Spain (1), Turkey (1), Zambia (1)	127	2020-03-03 / China	2020-06-12	120353
E	156	D	United Kingdom (37), United States (28), Norway (23), Bahrain (6), Lithuania (6), Belgium (5), India (3), Iran, Islamic Republic of (3), Germany (2), Iceland (2), Japan (2), Switzerland (2), Bangladesh (1), China (1), Indonesia (1), Italy (1), Netherlands (1), Senegal (1), Sweden (1)	126	2020-03-19 / Senegal	2020-08-08	161902
S	172	A	Germany (108), Spain (4), United States (4), Canada (3), Romania (2), United Kingdom (2), Brazil (1), Singapore (1), Slovenia (1)	126	2020-07-27 / Spain	2021-01-03	327485
R	1091	L	United States (40), United Kingdom (21), Germany (11), Canada (9), Portugal (6), Spain (5), China (4), Hong Kong (4), Luxembourg (4), Japan (3), South Africa (3), Denmark (2), Italy (2), United Arab Emirates (2), Angola (1), Austria (1), Belgium (1), Finland (1), India (1), Netherlands (1), Peru (1), Switzerland (1), Thailand (1), Turkey (1)	126	2020-03-20 / Austria	2020-04-09	42013
E	1092	K	Philippines (84), United States (12), United Kingdom (10), Germany (4), Japan (3), Netherlands (3), New Zealand (3), Australia (2), Norway (2), Israel (1), Italy (1), Switzerland (1)	126	2020-12-14 / Netherlands	2021-01-28	240016
L	242	F	United States (47), United Kingdom (32), Spain (20), Indonesia (9), Switzerland (3), France (2), Mexico (2), Australia (1), Brazil (1), Czechia (1), Egypt (1), Germany (1), Greece (1), Ireland (1), Israel (1), Netherlands (1), Poland (1)	125	2020-03-27 / United States	2020-04-24	50530
V	327	I	United States (100), Canada (15), Brazil (6), Israel (1), Norway (1), South Africa (1), United Kingdom (1)	125	2020-08-15 / Canada	2020-08-30	16437
N	370	S	United States (89), Portugal (27), United Kingdom (7), Cambodia (1), India (1)	125	2020-03-28 / United Kingdom	2020-04-08	24412
V	62	I	Germany (53), Denmark (23), United Kingdom (18), Japan (13), United States (8), Brazil (3), Bulgaria (2), Angola (1), Canada (1), India (1), Switzerland (1)	124	2020-05-07 / Bulgaria	2020-08-30	106077
D	1084	G	United States (58), United Kingdom (41), France (6), Denmark (4), Japan (4), Netherlands (4), Czechia (1), Germany (1), India (1), Italy (1), Paraguay (1), Poland (1), Slovenia (1)	124	2020-02-06 / India	2020-08-24	194524
M	1229	L	United States (119), United Kingdom (3), Germany (1), Switzerland (1)	124	2020-09-23 / United States	2020-10-26	62112
S	155	I	United Kingdom (49), United States (35), Netherlands (9), Belgium (4), Germany (4), France (3), India (3), Aruba (2), Spain (2), Sweden (2), Australia (1), Bangladesh (1), Brazil (1), Israel (1), Italy (1), Japan (1), Nigeria (1), Portugal (1), Zambia (1)	122	2020-03-21 / Brazil	2020-06-03	95321
T	284	I	Sweden (41), United Kingdom (33), United States (25), Germany (6), Mexico (3), Switzerland (3), Australia (2), Spain (2), Argentina (1), Bulgaria (1), Ireland (1), Japan (1), Netherlands (1), Slovenia (1), Turkey (1)	122	2020-05-09 / Argentina	2020-11-21	261188
P	561	S	United Kingdom (67), United States (37), Germany (6), Japan (4), Belgium (2), France (1), Indonesia (1), Mexico (1), New Zealand (1), Poland (1), Spain (1)	122	2020-03-23 / Spain	2020-10-26	268037
T	95	N	United States (78), Sweden (25), Peru (5), United Kingdom (4), India (3), Switzerland (2), Germany (1), Japan (1), Lithuania (1), Poland (1)	121	2020-04-29 / United Kingdom	2020-10-08	167420
A	942	T	Denmark (73), Switzerland (36), United Kingdom (6), Israel (2), United States (2), Canada (1), Germany (1)	121	2020-03-27 / Canada	2020-11-30	347355
V	1129	I	United Kingdom (105), United States (6), Belgium (4), Czechia (2), Italy (1), Netherlands (1), Portugal (1), Slovenia (1)	121	2020-04-10 / United Kingdom	2020-12-23	390035
L	1200	F	United Kingdom (49), United States (24), Switzerland (8), India (5), Denmark (4), Japan (4), Portugal (4), Canada (3), Germany (2), Netherlands (2), Peru (2), Spain (2), Argentina (1), Australia (1), Belgium (1), Brazil (1), Croatia (1), Italy (1), Luxembourg (1), Mexico (1), Norway (1), Singapore (1), South Africa (1), Sweden (1)	121	2020-04-08 / United Kingdom, United States	2020-04-22	23158
S	359	N	United States (79), United Kingdom (30), Germany (3), Japan (2), Austria (1), China (1), France (1), Italy (1), South Africa (1), Thailand (1)	120	2020-02-01 / China	2020-07-28	166453
I	844	V	United Kingdom (110), United States (6), Canada (2), South Africa (1), Zimbabwe (1)	120	2020-04-25 / Canada	2021-01-10	448816
D	950	N	United States (45), United Kingdom (28), India (9), Colombia (7), Denmark (5), Australia (4), Brazil (4), Spain (3), Belgium (2), France (2), Iran, Islamic Republic of (2), Belarus (1), Canada (1), Chile (1), Finland (1), Netherlands (1), Romania (1), Singapore (1), South Africa (1), Turkey (1)	120	2020-03-20 / Iran, Islamic Republic of	2020-06-02	96401
R	1091	H	United States (62), Netherlands (14), United Kingdom (10), South Africa (9), Mexico (4), Denmark (3), Bangladesh (2), Canada (2), Italy (2), Not available (2), Turkey (2), Brazil (1), Chile (1), Ghana (1), Kenya (1), Poland (1), Russian Federation (1), Thailand (1), Ukraine (1)	120	2020-03-19 / Canada	2020-05-16	87088
L	754	F	Japan (82), United Kingdom (22), United States (14), Georgia (1)	119	2020-04-16 / United States	2020-11-25	299126
F	338	L	United Kingdom (85), United States (13), Switzerland (5), Slovenia (4), France (2), Argentina (1), Australia (1), Czechia (1), Ghana (1), Ireland (1), Netherlands (1), North Macedonia (1), Portugal (1), Taiwan, Province of China (1)	118	2020-03-13 / United Kingdom	2020-11-07	313464
M	1237	V	United Kingdom (39), United States (35), Germany (31), Canada (2), Japan (2), Spain (2), Switzerland (2), Austria (1), Luxembourg (1), Mexico (1), New Zealand (1), Poland (1)	118	2020-05-26 / United States	2020-10-28	184196
K	77	N	United States (54), United Kingdom (14), Iran, Islamic Republic of (12), Denmark (9), Germany (8), Iceland (3), Belgium (2), Brazil (2), Czechia (2), France (2), India (2), Singapore (2), United Arab Emirates (2), Mexico (1), Russian Federation (1), Turkey (1)	117	2020-03-17 / Belgium	2020-04-14	55879
I	670	V	United States (27), Germany (26), United Kingdom (22), Brazil (12), Sweden (9), Italy (7), Finland (2), Luxembourg (2), Netherlands (2), United Arab Emirates (2), Canada (1), France (1), Mexico (1), Nigeria (1), Portugal (1), Switzerland (1)	117	2020-03-27 / United Kingdom	2020-08-21	160992
S	1242	I	United States (42), United Kingdom (40), South Africa (6), Italy (5), Japan (5), Denmark (4), Greece (4), Spain (3), Germany (2), Canada (1), France (1), Kenya (1), Norway (1), Switzerland (1), Uganda (1)	117	2020-03-16 / France	2020-05-29	102335
V	120	F	Germany (79), United Kingdom (19), United States (10), Netherlands (3), Japan (2), Belgium (1), Israel (1), Russian Federation (1)	116	2020-04-23 / United Kingdom	2020-10-05	168083
E	471	Q	United Kingdom (59), United States (25), Denmark (10), Lithuania (9), India (2), Japan (2), Spain (2), Bulgaria (1), Canada (1), Germany (1), Israel (1), Mexico (1), Peru (1), Switzerland (1)	116	2020-04-30 / United Kingdom	2020-12-01	293305
L	938	I	United Kingdom (84), United States (18), South Africa (5), Denmark (3), Bangladesh (2), Czechia (1), Germany (1), Italy (1), Poland (1)	116	2020-03-27 / United Kingdom	2020-07-03	112403
A	27	T	United Kingdom (78), United States (15), Portugal (7), Belgium (3), France (3), India (2), Czechia (1), Denmark (1), Finland (1), Indonesia (1), Ireland (1), Italy (1), Switzerland (1)	115	2020-03-24 / United States	2020-03-31	17274
H	69	Q	United States (107), Chile (2), Netherlands (2), Palestine, State of (2), South Africa (1), United Kingdom (1)	115	2020-08-15 / Palestine, State of	2020-09-26	49407
C	1236	F	United States (43), United Kingdom (26), Denmark (4), Germany (4), Portugal (4), Spain (4), Canada (3), Austria (2), Brazil (2), Hungary (2), Japan (2), Pakistan (2), Afghanistan (1), Australia (1), Chile (1), Ecuador (1), Equatorial Guinea (1), France (1), India (1), Ireland (1), Italy (1), Netherlands (1), New Zealand (1), Nigeria (1), Norway (1), Slovenia (1), Sweden (1), United Arab Emirates …	115	2020-03-19 / Austria	2020-05-24	92721
D	287	G	United Kingdom (48), Finland (33), United States (17), France (4), Spain (3), Denmark (2), Japan (2), Norway (2), Australia (1), Italy (1), Lesotho (1)	114	2020-03-23 / United States	2020-10-07	229283
E	96	Q	Israel (54), Portugal (17), United Kingdom (10), United States (7), India (5), Germany (4), Spain (4), France (3), South Africa (2), Sweden (2), Belgium (1), Colombia (1), Luxembourg (1), Palestine, State of (1), Russian Federation (1)	113	2020-07-24 / South Africa	2020-11-13	176302
A	701	S	United Kingdom (44), United States (24), Sweden (8), Switzerland (6), Germany (4), Canada (3), Spain (3), Brazil (2), India (2), Ireland (2), Italy (2), Netherlands (2), South Africa (2), Australia (1), Denmark (1), Estonia (1), Israel (1), Mexico (1), Norway (1), Singapore (1), Slovenia (1), Turkey (1)	113	2020-03-10 / Sweden	2020-05-11	95025
S	112	L	United Kingdom (35), Japan (21), United States (15), Germany (10), Turkey (6), India (3), Italy (3), Spain (3), Bangladesh (2), Brazil (2), Netherlands (2), South Africa (2), Switzerland (2), Australia (1), Denmark (1), Finland (1), Israel (1), Luxembourg (1), Sweden (1)	112	2020-04-03 / Germany	2020-06-29	92468
D	253	Y	Netherlands (25), United States (25), Ireland (15), United Kingdom (14), Norway (7), Qatar (5), France (4), Denmark (3), Germany (2), Kazakhstan (2), Switzerland (2), United Arab Emirates (2), Colombia (1), Egypt (1), Finland (1), Israel (1), Poland (1), Sweden (1)	112	2020-03-30 / Colombia	2020-06-08	80745
T	286	I	United Kingdom (40), United States (32), Germany (10), Italy (7), France (4), India (3), Portugal (3), Switzerland (3), Canada (2), Japan (2), Poland (2), Belgium (1), Indonesia (1), Kenya (1), Norway (1)	112	2020-04-08 / United Kingdom	2020-08-28	143399
K	356	R	United States (58), United Kingdom (24), Denmark (6), Switzerland (4), Bulgaria (3), Italy (3), Russian Federation (2), Slovakia (2), Spain (2), Sweden (2), Croatia (1), Finland (1), Mexico (1), Netherlands (1), South Africa (1), Turkey (1)	112	2020-03-31 / Italy	2020-08-11	141734
T	827	I	Germany (55), Denmark (31), Portugal (7), United Kingdom (5), United States (5), India (3), Belgium (2), Poland (2), Croatia (1), Russian Federation (1)	112	2020-04-27 / United Kingdom	2020-11-16	263589
K	1266	R	United States (43), United Kingdom (20), Sweden (9), France (8), Canada (6), Spain (5), Germany (4), Luxembourg (4), Brazil (2), Denmark (2), India (2), Portugal (2), Mexico (1), New Zealand (1), Peru (1), Russian Federation (1), Turkey (1)	112	2020-03-27 / Luxembourg	2020-09-24	200700
C	15	F	United Kingdom (53), United States (23), Switzerland (5), Canada (4), Australia (3), Bangladesh (3), Belgium (3), France (3), Iceland (2), Israel (2), Italy (2), Portugal (2), Spain (2), Hungary (1), Japan (1), Netherlands (1), Sweden (1)	111	2020-03-27 / Portugal	2020-05-08	65385
T	19	R	United States (41), India (22), United Kingdom (20), Ecuador (18), Australia (4), Denmark (1), Finland (1), Iraq (1), Singapore (1), Spain (1)	110	2020-08-17 / United States	2020-11-04	126109
A	570	S	United States (33), United Kingdom (31), France (5), Portugal (5), Germany (4), Australia (3), Indonesia (3), Japan (3), Mexico (3), South Africa (3), Brazil (2), India (2), New Zealand (2), Russian Federation (2), Angola (1), Canada (1), Chile (1), Egypt (1), Guam (1), Hong Kong (1), Not available (1), Panama (1), Poland (1)	110	2020-01-01 / Russian Federation	2020-06-02	114647
N	17	S	Sweden (96), Estonia (7), United States (2), Iceland (1), Netherlands (1), Switzerland (1), United Kingdom (1)	109	2020-09-25 / Iceland	2021-02-02	451639
N	658	D	Lithuania (39), South Africa (17), United States (16), Spain (10), United Kingdom (6), Costa Rica (5), Germany (3), Argentina (2), Bangladesh (2), Luxembourg (2), Belgium (1), Canada (1), Egypt (1), India (1), Panama (1), Switzerland (1), United Arab Emirates (1)	109	2020-03-23 / United Kingdom	2020-07-15	132133
P	792	T	Germany (88), Belgium (4), Switzerland (4), United Kingdom (4), Denmark (2), United States (2), Austria (1), Bosnia and Herzegovina (1), Brazil (1), France (1), Mexico (1)	109	2020-04-03 / United Kingdom	2021-01-11	493983
A	1087	G	United States (109)	109	2020-11-23 / United States	2020-12-09	39353
T	1116	N	United States (94), United Kingdom (8), Canada (1), Chile (1), Equatorial Guinea (1), Israel (1), Not available (1), Russian Federation (1), Turkey (1)	109	2020-04-06 / United Kingdom	2020-10-27	240622
Q	14	R	Ireland (65), United States (12), Japan (10), United Kingdom (6), Spain (5), Bangladesh (3), South Africa (3), Canada (1), Hungary (1), Russian Federation (1), Switzerland (1)	108	2020-03-23 / Canada	2020-10-07	229283
I	119	V	Peru (39), United Kingdom (30), United States (24), Germany (6), Latvia (2), Australia (1), Bangladesh (1), Denmark (1), Israel (1), Japan (1), Netherlands (1), Russian Federation (1)	108	2020-02-15 / Japan	2020-03-10	3893
S	162	I	United Kingdom (51), United States (31), India (4), Iran, Islamic Republic of (4), Japan (4), Portugal (2), Switzerland (2), Australia (1), Belgium (1), Czechia (1), Germany (1), Italy (1), Mexico (1), Poland (1), Russian Federation (1), Slovakia (1), Slovenia (1)	108	2020-04-26 / United Kingdom	2020-09-09	129608
R	408	I	United States (38), United Kingdom (37), Germany (5), Canada (4), Denmark (3), Mexico (3), Egypt (2), India (2), Japan (2), Spain (2), Switzerland (2), Czechia (1), France (1), Iran, Islamic Republic of (1), Israel (1), Norway (1), Portugal (1), Slovenia (1), South Africa (1)	108	2020-01-01 / United Kingdom	2020-04-24	82352
A	163	V	United States (54), United Kingdom (17), Germany (14), Malaysia (7), Denmark (3), Japan (2), Poland (2), Belgium (1), Croatia (1), Ireland (1), Netherlands (1), New Zealand (1), Philippines (1), South Africa (1), Thailand (1)	107	2020-03-29 / Netherlands	2020-07-07	111914
S	943	I	Spain (37), United Kingdom (29), Belgium (16), United States (9), Austria (7), Mexico (2), Netherlands (2), Brazil (1), France (1), Israel (1), Italy (1), South Africa (1)	107	2020-04-11 / United Kingdom	2020-04-30	27400
I	410	V	Sweden (60), United Kingdom (21), Denmark (7), United States (7), Australia (5), Croatia (2), Austria (1), Canada (1), Japan (1), Jordan (1)	106	2020-04-27 / United Kingdom	2020-08-12	99028
G	1171	S	United Kingdom (50), United States (42), Canada (7), Ireland (3), Portugal (3), India (1)	106	2020-04-14 / Portugal	2020-12-14	351754
F	59	Y	Finland (103), Denmark (1), United Kingdom (1)	105	2020-08-08 / Finland	2020-09-18	45878
Y	449	H	United Kingdom (64), Ireland (20), Germany (7), Australia (3), India (3), Belgium (2), France (1), Israel (1), Italy (1), Netherlands (1), Norway (1), South Africa (1)	105	2020-12-11 / United Kingdom	2021-02-12	346952
A	893	V	United Kingdom (56), United States (24), Slovenia (6), Germany (3), Ireland (3), Norway (3), Spain (2), Sweden (2), Switzerland (2), Argentina (1), Australia (1), Denmark (1), Singapore (1)	105	2020-03-14 / United States	2020-09-09	205302
E	1150	D	United States (34), United Kingdom (30), Germany (4), Netherlands (4), Spain (4), Switzerland (4), Belgium (3), Chile (3), Qatar (3), South Africa (3), Brazil (2), Canada (2), Denmark (2), Not available (2), France (1), Paraguay (1), Portugal (1), Singapore (1), Thailand (1)	105	2020-03-18 / Thailand	2020-04-05	37953
E	281	Q	United Kingdom (50), United States (29), Switzerland (13), India (3), Japan (3), Canada (2), Argentina (1), Germany (1), Portugal (1), Spain (1)	104	2020-04-09 / Japan	2020-07-15	96493
T	638	I	United States (42), United Kingdom (20), Germany (14), Canada (13), Australia (6), Italy (2), Nigeria (2), Switzerland (2), Belgium (1), Chile (1), Croatia (1)	104	2020-04-15 / United Kingdom	2020-09-02	137688
H	1088	Y	United Kingdom (73), Canada (11), United States (6), Sweden (5), Germany (3), United Arab Emirates (2), Belgium (1), France (1), Mexico (1), Russian Federation (1)	104	2020-04-10 / France	2021-01-17	513226
V	36	F	Switzerland (51), United Kingdom (23), United States (8), Luxembourg (6), Belgium (4), Denmark (2), Sweden (2), Australia (1), Canada (1), Croatia (1), France (1), Germany (1), Netherlands (1), Spain (1)	103	2020-07-16 / Spain	2020-10-22	127677
T	470	N	United States (37), Hong Kong (27), United Kingdom (12), China (6), Canada (5), Russian Federation (5), Estonia (2), Netherlands (2), Brazil (1), France (1), Germany (1), India (1), Panama (1), Peru (1), Poland (1)	103	2020-05-19 / India	2020-12-04	282373
Q	779	E	United States (48), France (27), United Kingdom (15), Germany (12), India (1)	103	2020-03-19 / United Kingdom	2021-01-18	567048
A	783	S	Japan (34), United Kingdom (25), United States (13), Denmark (5), India (4), Switzerland (4), Belgium (3), Germany (3), Bangladesh (2), Slovenia (2), Argentina (1), Israel (1), Italy (1), Netherlands (1), Norway (1), South Africa (1), Sri Lanka (1), Sweden (1)	103	2020-03-27 / United States	2020-04-21	46507
Q	836	R	Kenya (35), Netherlands (30), United Kingdom (11), United States (11), Turkey (3), Australia (2), Canada (2), Slovakia (2), Aruba (1), Chile (1), Japan (1), Jordan (1), Russian Federation (1), Switzerland (1), Uganda (1)	103	2020-03-08 / Australia	2021-01-15	561959
A	411	S	United Kingdom (36), United States (23), Switzerland (21), Germany (4), Netherlands (3), Ireland (2), Austria (1), Belgium (1), China (1), Costa Rica (1), Denmark (1), France (1), India (1), Latvia (1), Luxembourg (1), North Macedonia (1), Norway (1), Singapore (1), Turkey (1)	102	2020-02-11 / China	2020-05-05	93613
D	215	V	Gibraltar (36), United Kingdom (30), Denmark (10), Germany (6), Spain (6), Belgium (2), Italy (2), Austria (1), Brazil (1), Canada (1), Czechia (1), France (1), Luxembourg (1), Norway (1), Turkey (1), United States (1)	101	2020-08-10 / Brazil	2020-08-27	19654
L	24	S	United Kingdom (29), United States (22), Switzerland (9), Germany (4), Netherlands (4), Denmark (3), Israel (3), Poland (3), Portugal (3), Canada (2), Chile (2), New Zealand (2), Spain (2), Argentina (1), Estonia (1), France (1), Italy (1), Japan (1), Luxembourg (1), Mexico (1), Philippines (1), Qatar (1), Russian Federation (1), Singapore (1), Sweden (1)	100	2020-03-17 / United States	2020-11-10	316813
G	1267	R	United Kingdom (45), India (12), Germany (9), France (7), Poland (7), United States (5), Netherlands (3), Latvia (2), Switzerland (2), Austria (1), Belgium (1), Chile (1), Indonesia (1), Israel (1), Luxembourg (1), Mexico (1), Sweden (1)	100	2020-04-20 / Netherlands	2020-07-07	72788
E	132	Q	United States (73), United Kingdom (19), Aruba (1), Denmark (1), India (1), Japan (1), Mexico (1), South Africa (1), Switzerland (1)	99	2020-06-13 / United States	2020-10-21	157519
V	267	L	United Kingdom (40), Japan (38), United States (5), India (3), Austria (2), Switzerland (2), Bangladesh (1), Brazil (1), Denmark (1), Finland (1), Gibraltar (1), Ireland (1), Italy (1), Sweden (1), Taiwan, Province of China (1)	99	2020-03-18 / United States	2020-08-08	164096
G	339	D	United Kingdom (50), United States (38), Canada (7), Belgium (1), Norway (1), Slovenia (1), South Africa (1)	99	2020-03-05 / Norway	2020-10-13	260294
E	156	A	United Kingdom (60), Germany (33), United States (4), Costa Rica (1)	98	2020-09-11 / United Kingdom	2020-10-06	35343
R	214	H	United States (34), United Kingdom (12), Denmark (10), Indonesia (8), Slovenia (8), France (4), Japan (4), Italy (3), Not available (3), Kenya (2), Netherlands (2), Chile (1), Germany (1), India (1), Norway (1), Poland (1), Serbia (1), Turkey (1), United Arab Emirates (1)	98	2020-03-22 / Chile	2020-08-31	182168
V	1228	A	United States (42), Israel (36), Austria (5), United Kingdom (5), Switzerland (4), Brazil (2), Canada (1), France (1), Lithuania (1), Mexico (1)	98	2020-03-06 / United States	2020-11-30	376594
S	151	G	United Kingdom (87), Germany (1), Greece (1), India (1), Japan (1), Netherlands (1), Not available (1), Poland (1), Switzerland (1), Trinidad and Tobago (1), United States (1)	97	2020-03-11 / Not available	2020-12-14	413340
E	180	G	United Kingdom (60), France (18), Russian Federation (8), Germany (5), United States (3), Mexico (1), South Africa (1), Sri Lanka (1)	97	2020-05-05 / United Kingdom	2020-09-21	134291
H	207	Q	Switzerland (31), United Kingdom (31), Germany (22), Denmark (6), Uganda (3), Brazil (2), United States (2)	97	2020-04-07 / Brazil	2020-11-02	252612
V	615	I	United Kingdom (50), Not available (8), United States (8), Russian Federation (6), Switzerland (5), India (4), Germany (3), Belgium (2), Australia (1), Canada (1), Croatia (1), Denmark (1), Japan (1), Latvia (1), Mexico (1), Netherlands (1), New Zealand (1), Spain (1), Sweden (1)	97	2020-03-19 / United Kingdom	2020-03-25	13041
G	769	R	United States (31), Germany (21), Norway (19), United Kingdom (13), Spain (3), Brazil (2), Australia (1), Bosnia and Herzegovina (1), India (1), Japan (1), Luxembourg (1), Mexico (1), Singapore (1), Switzerland (1)	97	2020-04-02 / United Kingdom	2020-09-11	170727
T	883	I	United Kingdom (53), Germany (14), United States (11), Portugal (4), Belgium (3), Canada (3), France (2), Italy (2), Australia (1), Brazil (1), Netherlands (1), South Africa (1), Switzerland (1)	97	2020-05-08 / Italy	2021-01-07	421587
D	936	V	United Kingdom (51), Netherlands (11), United States (8), Germany (6), Denmark (5), Romania (5), Gibraltar (4), Ireland (4), Switzerland (2), Belgium (1)	97	2020-07-22 / Gibraltar	2020-10-12	100446
G	1085	R	United States (44), United Kingdom (22), Switzerland (7), Slovenia (4), Denmark (3), India (3), United Arab Emirates (3), France (2), Germany (2), Spain (2), Austria (1), Brazil (1), Canada (1), Latvia (1), Norway (1)	97	2020-03-18 / United States	2020-04-24	68045
T	1273	I	United States (30), United Kingdom (27), Germany (8), Japan (4), France (3), Italy (3), Canada (2), Cyprus (2), Denmark (2), India (2), Sweden (2), Switzerland (2), Argentina (1), Belgium (1), Greece (1), Israel (1), Mexico (1), Netherlands (1), Poland (1), Portugal (1), Russian Federation (1), Spain (1)	97	2020-01-01 / Poland	2020-07-08	148969
W	258	R	United States (35), United Kingdom (33), Chile (15), Italy (2), Netherlands (2), Brazil (1), Czechia (1), Denmark (1), Germany (1), Indonesia (1), Ireland (1), Kenya (1), Russian Federation (1), Uganda (1)	96	2020-04-03 / Italy	2020-07-29	121197
L	335	F	United Kingdom (57), United States (22), Portugal (7), Denmark (2), Japan (2), Austria (1), Guam (1), Iceland (1), India (1), Luxembourg (1), Switzerland (1)	96	2020-04-19 / United Kingdom	2020-09-30	165325
P	521	S	United States (35), United Kingdom (18), Austria (10), Spain (6), India (5), Italy (5), Canada (4), Australia (2), Peru (2), Croatia (1), France (1), Indonesia (1), Ireland (1), Lithuania (1), Luxembourg (1), Netherlands (1), South Africa (1), Sweden (1)	96	2020-04-07 / Australia	2020-06-13	68321
L	858	F	United Kingdom (50), United States (16), Canada (8), Portugal (3), Germany (2), Switzerland (2), Afghanistan (1), Australia (1), Czechia (1), Denmark (1), Faroe Islands (1), India (1), Iran, Islamic Republic of (1), Ireland (1), Italy (1), Kenya (1), Luxembourg (1), Norway (1), Not available (1), Oman (1), Russian Federation (1)	96	2020-03-20 / United Kingdom	2020-08-05	157290
L	1265	F	United Kingdom (23), United States (19), Netherlands (14), Slovenia (7), Spain (7), Germany (6), Belgium (4), Turkey (3), Austria (2), India (2), Ireland (2), Canada (1), Gambia (1), Japan (1), Poland (1), Romania (1), South Africa (1), Switzerland (1)	96	2020-04-28 / United Kingdom	2020-06-01	28636
D	198	Y	United States (25), United Kingdom (22), Spain (14), Germany (9), Denmark (8), Switzerland (8), Italy (3), Canada (2), Angola (1), Australia (1), Brazil (1), Sweden (1)	95	2020-03-16 / Brazil	2020-12-22	437512
T	208	A	United Kingdom (47), Luxembourg (24), United States (11), Canada (6), Switzerland (3), Australia (1), Netherlands (1), Portugal (1)	94	2020-05-01 / Netherlands	2020-11-26	281038
F	306	L	United Kingdom (63), United States (17), Switzerland (4), Australia (2), Germany (2), Costa Rica (1), Finland (1), India (1), Singapore (1), Sweden (1), Uzbekistan (1)	94	2020-05-21 / United States	2020-10-14	157614
Q	607	H	United States (56), United Kingdom (15), Brazil (7), Germany (5), Denmark (2), Japan (2), Turkey (2), Finland (1), India (1), Mexico (1), Russian Federation (1), Switzerland (1)	94	2020-03-22 / United Kingdom	2020-11-24	345692
A	942	V	United Kingdom (46), Poland (18), Germany (10), United States (10), Netherlands (4), Bangladesh (3), Ghana (1), Italy (1), Switzerland (1)	94	2020-03-16 / Switzerland	2021-01-05	498665
T	1009	I	United Kingdom (53), United States (23), Australia (2), India (2), Italy (2), Belgium (1), Canada (1), Denmark (1), Finland (1), France (1), Germany (1), Japan (1), Jordan (1), Netherlands (1), Singapore (1), Slovenia (1), Spain (1)	94	2020-03-23 / United Kingdom	2020-08-17	165155
G	1124	S	United Kingdom (91), Denmark (1), Italy (1), United States (1)	94	2020-12-27 / United Kingdom	2021-01-11	82934
V	6	I	United States (42), Canada (22), United Kingdom (14), Belgium (8), Spain (2), Czechia (1), France (1), Mexico (1), Norway (1), Sweden (1)	93	2020-03-29 / Spain	2020-11-20	320879
V	367	L	United States (54), United Kingdom (10), Sweden (7), Germany (4), Netherlands (4), Brazil (2), India (2), Spain (2), Canada (1), Colombia (1), Indonesia (1), Japan (1), Mexico (1), Norway (1), Panama (1), Switzerland (1)	93	2020-04-10 / Canada	2020-10-22	222477
D	796	G	United States (82), Argentina (7), Denmark (2), Taiwan, Province of China (1), United Kingdom (1)	93	2020-04-18 / United States	2020-06-08	45208
C	1254	F	United Kingdom (37), United States (30), Estonia (12), Australia (5), Indonesia (3), Canada (1), Germany (1), Japan (1), Peru (1), Poland (1), South Africa (1)	93	2020-02-28 / Australia	2020-08-10	179471
A	475	S	United States (75), United Kingdom (7), Germany (3), Netherlands (2), Spain (2), Australia (1), Canada (1), Denmark (1)	92	2020-09-21 / Denmark	2020-11-20	131675
V	722	I	United Kingdom (82), United States (5), Czechia (2), Poland (2), Canada (1)	92	2020-03-19 / Canada	2021-01-27	626685
I	834	V	Italy (26), South Africa (14), United Kingdom (14), United States (13), Luxembourg (10), Slovenia (4), Bangladesh (3), Indonesia (2), Canada (1), Germany (1), India (1), Ireland (1), Japan (1), Spain (1)	92	2020-05-26 / United Kingdom	2020-10-15	157384
L	841	R	United Kingdom (89), United States (2), Turkey (1)	92	2020-10-09 / United Kingdom	2020-10-14	10602
I	1216	T	United Kingdom (37), Germany (16), United States (9), Norway (8), Slovenia (8), Chile (2), China (2), Hungary (2), Luxembourg (2), Spain (2), Austria (1), Denmark (1), Italy (1), Peru (1)	92	2020-02-01 / China	2020-10-03	243492
I	68	T	United States (41), United Kingdom (18), Germany (8), Israel (5), Latvia (3), Spain (3), Bangladesh (2), Kazakhstan (2), Australia (1), Canada (1), Hungary (1), Ireland (1), Netherlands (1), Portugal (1), Russian Federation (1), Rwanda (1), South Africa (1)	91	2020-03-24 / Germany	2020-07-30	144177
Y	248	H	United Kingdom (43), United States (19), Turkey (12), Denmark (6), Bangladesh (3), Germany (2), Spain (2), Switzerland (2), Chile (1), Iran, Islamic Republic of (1)	91	2020-03-14 / United States	2020-10-22	275239
S	514	F	United States (52), United Kingdom (22), Germany (2), Italy (2), Sweden (2), Switzerland (2), Canada (1), Greece (1), Israel (1), Jamaica (1), Japan (1), Jordan (1), Netherlands (1), Portugal (1), South Africa (1)	91	2020-03-30 / Switzerland	2020-10-09	218034
A	684	T	United Kingdom (36), United States (23), Not available (10), Japan (8), Germany (5), Lithuania (3), Uganda (2), India (1), Mexico (1), Netherlands (1), Nigeria (1)	91	2020-03-29 / United Kingdom	2020-10-13	226636
A	706	S	United Kingdom (31), United States (17), Israel (9), Canada (6), Russian Federation (4), Sweden (4), Germany (3), Ireland (3), Italy (3), India (2), Mexico (2), Belgium (1), Denmark (1), Ghana (1), Gibraltar (1), Luxembourg (1), Poland (1), Spain (1)	91	2020-01-01 / United Kingdom	2020-05-26	110587
M	740	L	Denmark (76), United States (5), Germany (3), India (2), Spain (2), United Kingdom (2), Brazil (1)	91	2020-04-24 / Brazil	2020-12-10	322392
S	155	N	United States (63), Brazil (12), Mexico (5), United Kingdom (5), Japan (2), Finland (1), India (1), Portugal (1)	90	2020-03-31 / Portugal	2020-11-25	328829
K	529	R	United Kingdom (42), France (37), United States (5), Belgium (3), Qatar (1), Spain (1), Switzerland (1)	90	2020-07-17 / United Kingdom	2020-08-02	16073
H	625	Y	United Kingdom (43), United States (17), Austria (15), Australia (2), Japan (2), Slovakia (2), United Arab Emirates (2), Canada (1), Denmark (1), Ireland (1), Luxembourg (1), Netherlands (1), South Africa (1), Spain (1)	90	2020-04-07 / United States	2020-06-22	77730
E	661	D	United Kingdom (25), Germany (22), United States (20), Brazil (3), Slovenia (3), Austria (2), Mexico (2), Spain (2), Australia (1), India (1), Ireland (1), Italy (1), Latvia (1), Norway (1), Panama (1), Poland (1), Slovakia (1), South Africa (1), Switzerland (1)	90	2020-03-21 / United States	2020-07-20	139488
N	1178	D	Denmark (73), Turkey (10), United States (3), Spain (2), Canada (1), United Kingdom (1)	90	2020-03-13 / United States	2021-01-04	496300
L	1244	F	United States (38), United Kingdom (18), South Africa (7), Canada (5), Spain (5), Belgium (2), Germany (2), India (2), Ireland (2), Mexico (2), Peru (2), Brazil (1), Denmark (1), France (1), Poland (1), Switzerland (1)	90	2020-03-16 / Germany	2020-07-15	144983
E	154	Q	United States (20), South Africa (15), United Kingdom (11), Denmark (10), Iceland (6), Poland (6), Colombia (4), Germany (3), Sweden (3), Canada (2), Netherlands (2), Norway (2), Palestine, State of (2), Brazil (1), Israel (1), Suriname (1)	89	2020-04-09 / United Kingdom	2020-08-04	115909
E	554	Q	United Kingdom (31), Israel (17), United States (16), Denmark (7), Spain (5), India (3), Kenya (3), Japan (2), Brazil (1), Germany (1), Nigeria (1), Slovenia (1), Switzerland (1)	89	2020-06-01 / India	2020-10-28	180912
E	583	A	Switzerland (70), Germany (9), Italy (4), United Kingdom (3), Belgium (1), Iran, Islamic Republic of (1), Sweden (1)	89	2020-10-06 / Sweden	2020-11-09	78930
Q	787	K	United Kingdom (41), United States (23), Italy (13), Belgium (3), Spain (3), Australia (1), India (1), Japan (1), Russian Federation (1), Sweden (1), Zambia (1)	89	2020-04-25 / Spain	2020-11-18	270560
D	1084	E	Denmark (38), Netherlands (36), Greece (6), United Kingdom (4), United States (3), Mexico (1), Switzerland (1)	89	2020-10-12 / Denmark	2021-01-04	245174
E	281	V	Suriname (65), France (11), Belgium (2), Netherlands (2), Taiwan, Province of China (2), Benin (1), Canada (1), China (1), Denmark (1), Oman (1), United States (1)	88	2020-03-18 / Taiwan, Province of China, France	2020-04-05	37953
T	549	A	United Kingdom (81), Italy (3), United States (3), Germany (1)	88	2020-05-22 / United Kingdom	2020-06-14	15927
T	604	I	United States (49), United Kingdom (18), Canada (6), Netherlands (3), Switzerland (3), Austria (2), Belgium (2), Denmark (2), Germany (2), Australia (1)	88	2020-03-12 / Australia	2020-07-22	156050
V	622	L	United Kingdom (50), United States (33), Japan (2), Germany (1), India (1), Sweden (1)	88	2020-03-31 / United Kingdom	2020-06-13	82747
M	740	I	United States (28), United Kingdom (25), Poland (9), Denmark (5), Sweden (5), Canada (2), Latvia (2), Argentina (1), Aruba (1), Austria (1), Belgium (1), Germany (1), Iceland (1), India (1), Japan (1), Luxembourg (1), Not available (1), Slovenia (1), Switzerland (1)	88	2020-03-28 / Poland	2020-04-30	55215
S	1261	F	United Kingdom (28), United States (24), Chile (17), Japan (3), Netherlands (3), Spain (3), Denmark (2), Italy (2), Nigeria (2), Germany (1), Malawi (1), Oman (1), Sweden (1)	88	2020-04-01 / Spain	2020-05-12	57714
R	190	K	United States (35), United Kingdom (28), India (5), Iran, Islamic Republic of (3), Chile (2), Denmark (2), Germany (2), Japan (2), Luxembourg (2), Australia (1), Lithuania (1), Mexico (1), Singapore (1), Spain (1), Thailand (1)	87	2020-03-17 / Spain	2020-08-21	180531
I	805	M	United Kingdom (36), Japan (32), United States (9), Germany (2), Ghana (2), Israel (2), Poland (2), Denmark (1), Spain (1)	87	2020-03-23 / Japan	2020-04-10	39043
L	849	F	United Kingdom (50), United States (13), Germany (4), Slovenia (4), Canada (3), Netherlands (2), Slovakia (2), Switzerland (2), Brazil (1), Denmark (1), France (1), Ireland (1), Mexico (1), Spain (1), Uganda (1)	87	2020-03-10 / Netherlands	2020-09-21	223580
V	47	I	United States (35), Denmark (32), Iran, Islamic Republic of (6), Sweden (6), India (1), Lithuania (1), Netherlands (1), Not available (1), Spain (1), Switzerland (1), United Kingdom (1)	86	2020-05-10 / Iran, Islamic Republic of	2020-12-07	297451
E	224	Q	United States (28), United Kingdom (24), Canada (13), Norway (5), Germany (4), Bangladesh (2), Italy (2), Denmark (1), Luxembourg (1), Malawi (1), Netherlands (1), Peru (1), Sweden (1), Switzerland (1), United Arab Emirates (1)	86	2020-04-02 / Canada	2020-07-15	110106
R	246	K	United Kingdom (39), United States (33), Botswana (6), Australia (1), Austria (1), Japan (1), Poland (1), Romania (1), Slovakia (1), South Africa (1), Zambia (1)	86	2020-04-01 / United Kingdom	2020-12-12	366054
G	496	S	United Kingdom (48), Germany (20), France (6), United States (5), Luxembourg (2), Switzerland (2), Italy (1), New Zealand (1), Spain (1)	86	2020-12-14 / United Kingdom	2021-01-26	224692
Y	837	H	United Kingdom (67), United States (4), Italy (3), Finland (2), Spain (2), Canada (1), Czechia (1), Malaysia (1), Netherlands (1), Norway (1), Portugal (1), Slovenia (1), Switzerland (1)	86	2020-02-29 / Spain	2020-05-19	104866
H	66	R	United Kingdom (31), United States (14), Switzerland (12), India (11), Japan (3), Netherlands (3), Italy (2), Romania (2), China (1), Denmark (1), Finland (1), Germany (1), Malawi (1), Saudi Arabia (1), Slovenia (1)	85	2020-02-12 / China	2020-10-26	290070
K	444	R	United States (38), United Kingdom (36), Germany (4), India (2), Denmark (1), Finland (1), France (1), Italy (1), Spain (1)	85	2020-03-22 / United States	2020-09-21	206412
P	1112	L	Australia (30), United States (28), United Kingdom (9), Japan (6), Belgium (2), Italy (2), Canada (1), France (1), India (1), Luxembourg (1), Mexico (1), Russian Federation (1), Spain (1), Switzerland (1)	85	2020-04-10 / United States	2020-07-18	97518
F	220	L	United States (73), Germany (3), Netherlands (2), Belgium (1), Costa Rica (1), Denmark (1), Ireland (1), Japan (1), United Kingdom (1)	84	2020-05-01 / United States	2020-05-14	12741
V	227	I	Japan (42), United States (30), United Kingdom (7), Ecuador (1), Germany (1), Iran, Islamic Republic of (1), Luxembourg (1), Spain (1)	84	2020-02-20 / Iran, Islamic Republic of	2020-11-05	314550
P	681	S	United Kingdom (20), United States (14), Portugal (9), France (7), Germany (4), Norway (4), Brazil (3), Netherlands (3), Canada (2), Ireland (2), Italy (2), Slovenia (2), Switzerland (2), United Arab Emirates (2), Australia (1), Austria (1), Denmark (1), Japan (1), Mexico (1), Slovakia (1), Spain (1), Sweden (1)	84	2020-03-17 / Portugal	2020-04-10	49686
D	1199	Y	United Kingdom (25), United States (21), Denmark (12), France (4), India (4), Japan (4), Sweden (4), Germany (2), Netherlands (2), Canada (1), Ghana (1), Norway (1), Poland (1), Portugal (1), Spain (1)	84	2020-03-15 / Germany	2020-08-11	173280
D	228	Y	Germany (56), Turkey (5), United Kingdom (5), United States (3), France (2), Netherlands (2), Sweden (2), Denmark (1), Iran, Islamic Republic of (1), Italy (1), Japan (1), Lithuania (1), Portugal (1), Slovakia (1), Spain (1)	83	2020-03-16 / Denmark	2021-01-22	598280
V	503	I	United States (53), Estonia (6), Spain (6), Netherlands (5), Costa Rica (4), Suriname (2), United Kingdom (2), Canada (1), Denmark (1), Germany (1), Mexico (1), Ukraine (1)	83	2020-03-28 / United Kingdom	2021-01-24	581108
Q	628	E	Lithuania (43), United Kingdom (25), United States (13), Germany (1), Mexico (1)	83	2020-06-22 / United States	2020-12-04	256397
Q	690	H	United Kingdom (49), United States (9), India (7), Romania (6), Portugal (4), Bulgaria (3), Australia (1), Belgium (1), Indonesia (1), Nigeria (1), Switzerland (1)	83	2020-06-12 / India	2020-11-08	201517
N	717	S	United States (29), United Kingdom (20), Zimbabwe (14), Portugal (6), Hong Kong (3), Spain (3), Japan (2), Poland (2), Zambia (2), Belgium (1), Sweden (1)	83	2020-03-22 / Hong Kong	2020-07-27	144754
K	795	R	Netherlands (71), Belgium (5), Spain (3), United Kingdom (2), Germany (1), United States (1)	83	2020-12-16 / United Kingdom	2021-02-22	396196
R	1107	S	United States (42), United Kingdom (27), Switzerland (7), Japan (2), Canada (1), Greece (1), Mexico (1), Netherlands (1), Sweden (1)	83	2020-05-06 / United Kingdom	2020-09-24	138025
N	30	S	United States (72), South Africa (5), Ireland (2), United Kingdom (2), Denmark (1)	82	2020-08-17 / Ireland	2020-11-12	149280
P	174	L	Ireland (32), United States (23), United Kingdom (16), Switzerland (3), Denmark (2), Australia (1), Lithuania (1), Malawi (1), Netherlands (1), North Macedonia (1), Poland (1)	82	2020-08-08 / Australia	2021-01-18	405828
V	362	F	Lithuania (49), Germany (11), United Kingdom (9), United States (8), Cambodia (1), Canada (1), Luxembourg (1), Malawi (1), Spain (1)	82	2020-03-22 / Cambodia	2020-11-18	331525
L	1244	I	United States (67), United Kingdom (11), Peru (3), Canada (1)	82	2020-04-15 / United States	2020-04-27	17121
A	93	S	Belgium (17), United Kingdom (15), United States (10), Germany (8), Netherlands (7), Norway (4), Italy (3), Switzerland (3), Denmark (2), France (2), Greece (2), India (2), Ireland (2), Israel (2), Spain (1), Turkey (1)	81	2020-03-19 / Germany	2020-09-14	201637
T	250	I	United States (50), United Kingdom (9), Israel (4), Netherlands (4), Italy (3), Belgium (2), Germany (2), Slovenia (2), Switzerland (2), Japan (1), Latvia (1), Sweden (1)	81	2020-03-26 / United States	2020-09-23	200476
S	721	R	United Kingdom (79), Belgium (1), United States (1)	81	2020-04-16 / United States	2021-02-01	607111
N	1187	S	Germany (54), United Kingdom (8), Poland (6), Italy (3), Panama (2), Spain (2), United States (2), Argentina (1), Canada (1), Ecuador (1), Portugal (1)	81	2020-07-24 / Argentina	2020-12-20	274635
L	1234	I	United Kingdom (76), Denmark (3), Italy (1), Russian Federation (1)	81	2020-10-05 / Denmark	2020-10-31	54326
D	138	G	United Kingdom (76), United States (3), Luxembourg (1)	80	2020-10-13 / United Kingdom	2021-01-29	396965
T	208	M	United States (28), United Kingdom (27), Spain (9), Lebanon (3), Switzerland (3), Iceland (2), Ireland (2), Japan (2), United Arab Emirates (2), Ghana (1), Sweden (1)	80	2020-05-15 / United States, United Arab Emirates	2020-09-09	110689
G	261	C	United Kingdom (29), United States (28), Canada (6), Ireland (3), South Africa (3), Germany (2), Lithuania (2), Netherlands (2), Gibraltar (1), India (1), Spain (1), Sweden (1), Switzerland (1)	80	2020-03-30 / United States	2020-09-21	190249
I	712	V	United Kingdom (28), United States (15), Canada (11), Israel (5), Germany (4), Sweden (4), Luxembourg (3), Australia (2), Denmark (2), Singapore (2), Italy (1), Netherlands (1), Spain (1), Turkey (1)	80	2020-09-04 / United Kingdom	2021-01-12	340606
T	747	N	Switzerland (36), United Kingdom (17), United States (16), Romania (4), Angola (2), Germany (2), France (1), Netherlands (1), Spain (1)	80	2020-05-08 / United Kingdom	2021-01-25	530997
I	434	V	United Kingdom (27), United States (19), Italy (11), Germany (6), Canada (3), France (3), Netherlands (2), Brazil (1), Denmark (1), Luxembourg (1), Nigeria (1), Papua New Guinea (1), Poland (1), Togo (1), Turkey (1)	79	2020-05-10 / Brazil	2020-11-14	244410
E	748	Q	United Kingdom (40), United States (10), Denmark (9), Luxembourg (4), Portugal (3), Switzerland (3), Lithuania (2), Sweden (2), Belgium (1), Canada (1), Ireland (1), Japan (1), Mexico (1), South Africa (1)	79	2020-05-21 / United States	2020-12-07	288326
T	761	I	Germany (20), United Kingdom (19), United States (15), Netherlands (7), Switzerland (7), Italy (3), France (1), India (1), Israel (1), Japan (1), Norway (1), Poland (1), Slovakia (1), United Arab Emirates (1)	79	2020-03-26 / United Kingdom	2020-12-17	399015
K	795	N	Japan (63), Ireland (6), Netherlands (3), India (2), United Kingdom (2), United States (2), Czechia (1)	79	2020-04-04 / Ireland	2020-11-02	257797
V	70	A	Canada (56), United States (12), India (3), United Kingdom (3), Spain (2), Denmark (1), Mexico (1)	78	2020-02-06 / India	2020-08-24	194524
F	140	L	Denmark (40), United States (15), United Kingdom (8), Brazil (4), Indonesia (2), Poland (2), Germany (1), Luxembourg (1), Netherlands (1), Senegal (1), Slovakia (1), South Africa (1), Sweden (1)	78	2020-05-06 / United States	2021-01-03	397762
W	258	C	United Kingdom (28), United States (22), Australia (6), Canada (3), Denmark (3), France (3), Netherlands (3), Norway (2), Spain (2), Estonia (1), Greece (1), Japan (1), Malaysia (1), Portugal (1), Slovenia (1)	78	2020-03-30 / Portugal	2020-08-30	163956
R	346	S	United Kingdom (34), United States (17), Denmark (9), Switzerland (5), Italy (3), France (2), Germany (2), Mexico (2), Australia (1), Greece (1), Jordan (1), Thailand (1)	78	2020-08-24 / Denmark	2020-11-14	148373
V	642	G	United States (26), Ireland (20), United Kingdom (6), Denmark (5), Switzerland (4), Germany (3), Japan (3), Singapore (3), Israel (2), Italy (2), Australia (1), Canada (1), France (1), Netherlands (1)	78	2020-03-17 / Singapore	2020-09-25	221583
Q	787	R	United States (56), United Kingdom (18), Australia (3), Turkey (1)	78	2020-03-23 / Australia	2020-05-29	89485
Q	836	K	United States (69), United Kingdom (8), Mexico (1)	78	2020-11-17 / United States	2020-12-27	114207
I	1018	V	Spain (52), France (8), United Kingdom (5), Switzerland (4), Reunion (3), Denmark (2), Bangladesh (1), Germany (1), South Africa (1), United States (1)	78	2020-09-18 / United Kingdom	2021-01-10	309117
V	1228	I	United States (58), Slovenia (9), United Kingdom (5), Japan (3), Canada (1), Germany (1), India (1)	78	2020-06-12 / United Kingdom	2020-11-14	221125
S	1252	C	United States (78)	78	2020-08-02 / United States	2021-02-27	682259
V	11	F	United Kingdom (49), United States (9), Israel (2), Luxembourg (2), South Africa (2), Belgium (1), Brazil (1), Costa Rica (1), Czechia (1), Finland (1), Germany (1), Indonesia (1), Iran, Islamic Republic of (1), Ireland (1), Italy (1), Jordan (1), Norway (1), Switzerland (1)	77	2020-03-26 / United States	2020-10-30	268629
L	179	I	Netherlands (42), United States (11), United Kingdom (9), France (3), Mexico (3), Germany (2), Japan (2), Belgium (1), Ireland (1), Luxembourg (1), Poland (1), Russian Federation (1)	77	2020-05-09 / United Kingdom	2021-01-12	450460
T	274	I	United States (24), United Kingdom (23), Australia (8), Germany (7), Switzerland (5), Denmark (2), Netherlands (2), Portugal (2), France (1), India (1), South Africa (1), Spain (1)	77	2020-03-31 / India	2020-10-11	217388
S	373	P	United States (20), Japan (15), Chile (10), United Kingdom (10), Italy (5), Spain (5), Germany (4), Bolivia, Plurinational State of (3), Switzerland (2), Denmark (1), Mexico (1), Slovakia (1)	77	2020-06-04 / United States	2020-09-06	93645
A	647	V	United States (34), United Kingdom (31), Canada (3), Qatar (3), Japan (2), Poland (2), Italy (1), Not available (1)	77	2020-03-16 / United States	2020-08-10	170596
N	703	S	Luxembourg (46), United States (18), Germany (3), Slovenia (3), United Kingdom (3), Canada (2), China (1), Japan (1)	77	2020-02-04 / China	2021-01-10	530400
T	716	A	Austria (54), United Kingdom (10), Slovakia (4), United States (3), France (2), Germany (1), Latvia (1), Portugal (1), Sweden (1)	77	2020-12-06 / United Kingdom	2021-02-05	313600
L	752	F	United Kingdom (49), Italy (7), United States (5), Netherlands (3), Australia (2), China (2), Spain (2), Belgium (1), Canada (1), French Guiana (1), Germany (1), Portugal (1), Suriname (1), Switzerland (1)	77	2020-01-17 / China	2020-12-30	477968
D	867	G	United Kingdom (50), Denmark (12), United States (5), Mexico (3), Belgium (2), Iceland (1), Israel (1), Italy (1), Poland (1), Switzerland (1)	77	2020-03-10 / Iceland	2020-10-26	286744
R	1185	C	United Kingdom (51), United States (10), Belgium (5), Denmark (3), Canada (1), Germany (1), Malaysia (1), Netherlands (1), Portugal (1), South Africa (1), Spain (1), Turkey (1)	77	2020-03-16 / United States	2020-09-27	225641
G	35	V	Australia (47), United Kingdom (7), United States (6), Denmark (3), France (3), Netherlands (3), Italy (2), Canada (1), India (1), Japan (1), Singapore (1), Spain (1)	76	2020-06-05 / India	2020-07-29	52347
L	118	I	Israel (66), Palestine, State of (5), United States (5)	76	2020-11-29 / Palestine, State of	2020-12-27	88268
I	468	V	United States (22), United Kingdom (17), Czechia (6), Germany (6), India (6), Denmark (5), France (3), Netherlands (3), Turkey (3), Bulgaria (1), Ireland (1), Japan (1), Peru (1), South Africa (1)	76	2020-03-19 / Turkey	2020-11-14	325729
T	470	I	United Kingdom (28), United States (23), Slovenia (9), Spain (3), Belgium (1), Canada (1), Finland (1), France (1), Germany (1), Ireland (1), Japan (1), Kenya (1), Lithuania (1), Mexico (1), Portugal (1), Saudi Arabia (1), Sweden (1)	76	2020-03-24 / Saudi Arabia	2020-10-26	265816
V	615	F	United Kingdom (43), United States (14), Switzerland (4), Denmark (2), Germany (2), Aruba (1), Brazil (1), Canada (1), Croatia (1), Ireland (1), Mexico (1), Netherlands (1), Portugal (1), Spain (1), Sweden (1), Turkey (1)	76	2020-03-21 / United States	2020-08-08	158450
D	950	Y	United Kingdom (49), United States (7), Denmark (3), Switzerland (3), France (2), Sweden (2), Australia (1), French Guiana (1), Germany (1), Indonesia (1), Ireland (1), Italy (1), Japan (1), Netherlands (1), Norway (1), Russian Federation (1)	76	2020-02-18 / Japan	2021-01-11	540130
H	69	P	France (63), Italy (4), Finland (2), Germany (2), United States (2), Slovenia (1), Turkey (1)	75	2020-11-23 / Slovenia	2020-12-31	121725
A	372	V	United Kingdom (30), United States (23), Germany (4), Mexico (3), Netherlands (2), Serbia (2), Slovenia (2), Spain (2), Switzerland (2), Denmark (1), India (1), Japan (1), Poland (1), Sweden (1)	75	2020-03-31 / United States	2020-11-23	324312
A	668	S	Denmark (49), United Kingdom (12), United States (10), Italy (2), Israel (1), Turkey (1)	75	2020-04-02 / United Kingdom, United States	2020-10-05	202879
S	691	A	United Kingdom (58), Germany (6), Ireland (4), Austria (3), France (2), Iceland (1), India (1)	75	2020-07-27 / France	2020-09-07	45492
A	1016	T	United States (54), United Kingdom (18), China (1), India (1), Italy (1)	75	2020-03-24 / China	2020-10-16	243910
N	1023	S	United States (66), Turkey (3), Egypt (2), Angola (1), India (1), South Africa (1), United Arab Emirates (1)	75	2020-05-19 / United Arab Emirates	2021-01-04	397534
N	1125	D	Switzerland (55), Germany (11), United States (4), United Kingdom (2), Serbia (1), Slovenia (1), Sweden (1)	75	2020-07-31 / United States	2021-01-16	400223
V	1164	I	United States (47), United Kingdom (26), France (1), Netherlands (1)	75	2020-04-21 / United Kingdom	2020-08-05	98660
I	1210	V	United Kingdom (43), United States (22), Canada (2), South Africa (2), France (1), Germany (1), India (1), Japan (1), Netherlands (1), Slovakia (1)	75	2020-06-17 / India	2020-12-17	302297
L	8	V	Hong Kong (68), United States (4), Canada (1), United Kingdom (1)	74	2020-01-30 / Hong Kong	2020-02-09	159
W	64	L	United Kingdom (33), United States (14), India (5), Italy (4), Belgium (3), France (2), North Macedonia (2), Switzerland (2), Angola (1), Argentina (1), Bahrain (1), Denmark (1), Germany (1), Norway (1), Poland (1), Spain (1), Sweden (1)	74	2020-03-23 / Spain	2020-10-12	238086
G	72	V	United Kingdom (21), Germany (19), United States (16), Italy (4), Switzerland (4), Sweden (2), United Arab Emirates (2), Brazil (1), Costa Rica (1), Denmark (1), France (1), Japan (1), Portugal (1)	74	2020-03-03 / Italy	2020-10-07	250464
T	167	S	Canada (59), United States (9), Brazil (2), United Kingdom (2), India (1), Netherlands (1)	74	2020-07-07 / India	2021-02-16	631895
G	184	V	United Kingdom (36), India (8), United States (7), Canada (6), Not available (4), Netherlands (3), Uganda (3), Austria (2), South Africa (2), Ghana (1), Israel (1), Italy (1)	74	2020-04-27 / United Kingdom	2020-08-15	101954
F	186	S	United States (15), United Kingdom (13), Czechia (7), Canada (4), Turkey (4), Germany (3), India (3), Italy (3), Slovenia (3), Japan (2), Mexico (2), Poland (2), Spain (2), United Arab Emirates (2), Australia (1), Austria (1), Brazil (1), Denmark (1), Iran, Islamic Republic of (1), Israel (1), New Zealand (1), Singapore (1), Sweden (1)	74	2020-03-12 / Italy	2020-04-24	76821
A	924	S	United Kingdom (22), United States (17), Japan (8), Germany (7), Switzerland (6), Denmark (4), France (2), Italy (1), Jordan (1), Luxembourg (1), Netherlands (1), Poland (1), Russian Federation (1), Spain (1), United Arab Emirates (1)	74	2020-03-22 / France, United States	2020-08-11	160493
I	1130	M	United Kingdom (38), United States (14), Germany (5), Netherlands (4), Italy (3), Australia (2), Canada (2), Spain (2), Denmark (1), India (1), Lithuania (1), South Africa (1)	74	2020-03-23 / Spain	2020-10-20	253189
G	75	D	United Kingdom (21), Germany (13), Spain (13), Canada (9), Luxembourg (3), Belgium (2), Brazil (2), Sweden (2), United States (2), Austria (1), India (1), Italy (1), Mexico (1), Netherlands (1), Norway (1)	73	2020-03-11 / Spain	2020-03-26	27005
T	95	A	United States (50), Argentina (14), Germany (2), Japan (2), United Kingdom (2), Canada (1), France (1), Italy (1)	73	2020-03-16 / United States	2020-04-18	64172
N	148	S	United Kingdom (30), United States (18), India (10), Luxembourg (6), Sweden (3), Cameroon (1), Canada (1), France (1), Germany (1), Italy (1), Switzerland (1)	73	2020-03-13 / United States	2020-04-04	44537
V	341	I	Sweden (23), United Kingdom (14), United States (13), Netherlands (9), Papua New Guinea (6), France (4), Switzerland (2), India (1), North Macedonia (1)	73	2020-03-03 / Sweden	2020-03-06	1152
L	517	F	United Kingdom (29), United States (17), Germany (5), Slovenia (4), Denmark (3), Italy (3), Spain (2), Switzerland (2), Botswana (1), France (1), Ireland (1), Japan (1), Papua New Guinea (1), Poland (1), South Africa (1), Sweden (1)	73	2020-03-31 / Ireland	2020-10-13	222467
Q	836	H	United States (33), United Kingdom (24), Canada (6), Israel (2), Switzerland (2), Denmark (1), Hong Kong (1), India (1), Ireland (1), Italy (1), North Macedonia (1)	73	2020-04-02 / United Kingdom	2020-04-24	37399
S	1021	F	United Kingdom (41), Italy (9), United States (6), Netherlands (5), Germany (4), Mexico (2), India (1), Ireland (1), Japan (1), Portugal (1), Russian Federation (1), Turkey (1)	73	2020-03-23 / United Kingdom	2020-11-18	329986
D	1165	Y	United States (27), United Kingdom (17), Netherlands (6), Germany (5), Brazil (3), France (3), Mexico (3), Belgium (2), Australia (1), Austria (1), Canada (1), Egypt (1), India (1), Italy (1), Switzerland (1)	73	2020-03-06 / Germany	2020-05-25	107271
G	1171	V	Germany (14), Hungary (14), Italy (10), Sweden (6), United States (6), United Kingdom (5), Denmark (3), France (3), Norway (2), Brazil (1), China (1), Greece (1), Kenya (1), Mexico (1), Netherlands (1), North Macedonia (1), South Africa (1), Spain (1), Trinidad and Tobago (1)	73	2020-01-01 / United Kingdom	2020-04-21	78329
T	73	A	United Kingdom (61), Luxembourg (7), Germany (1), Lithuania (1), Qatar (1), United States (1)	72	2020-08-11 / Qatar	2021-02-25	661231
F	79	L	Germany (28), United Kingdom (25), United States (13), France (1), Italy (1), Mexico (1), Netherlands (1), Spain (1), Taiwan, Province of China (1)	72	2020-01-23 / United States	2020-12-27	461040
G	261	D	United States (31), United Kingdom (7), Italy (6), Spain (5), Denmark (4), Austria (3), Israel (3), Finland (2), Russian Federation (2), Argentina (1), Egypt (1), France (1), Germany (1), Kazakhstan (1), Morocco (1), Netherlands (1), Slovakia (1), Switzerland (1)	72	2020-03-18 / United States, France	2020-06-01	99612
V	367	I	United States (51), United Kingdom (12), Netherlands (4), India (2), Brazil (1), Ireland (1), North Macedonia (1)	72	2020-03-31 / United States	2020-07-17	116787
N	540	S	Germany (62), United Kingdom (3), United States (2), Finland (1), India (1), Italy (1), Luxembourg (1), Slovenia (1)	72	2020-09-25 / India	2021-01-19	357846
H	1101	D	India (35), United Kingdom (15), United States (9), Singapore (5), Australia (3), Argentina (1), Belgium (1), Canada (1), Finland (1), Germany (1)	72	2020-05-05 / Argentina	2021-02-13	661108
H	1101	Q	United States (33), United Kingdom (26), Brazil (3), Canada (2), Mexico (2), Spain (2), Australia (1), Denmark (1), Israel (1), Netherlands (1)	72	2020-07-26 / Australia	2021-01-12	383386
Q	1113	K	United Kingdom (29), Ireland (9), Poland (9), United States (9), Belgium (7), Germany (4), Denmark (1), France (1), India (1), Israel (1), Sweden (1)	72	2020-03-02 / Germany	2021-01-20	595274
T	208	S	Belgium (46), Spain (12), United Kingdom (4), France (3), Iran, Islamic Republic of (2), Denmark (1), Finland (1), Sweden (1), United States (1)	71	2020-04-25 / Iran, Islamic Republic of	2020-12-22	365236
P	272	S	United Kingdom (37), Belgium (10), Netherlands (7), Germany (4), United States (4), India (2), Italy (2), Indonesia (1), Not available (1), Slovenia (1), Spain (1), Switzerland (1)	71	2020-03-17 / Spain	2020-12-12	396192
K	444	N	United States (24), United Kingdom (22), Canada (16), Lithuania (2), Australia (1), Denmark (1), France (1), Germany (1), Italy (1), Singapore (1), Sweden (1)	71	2020-04-09 / Canada	2020-04-19	16537
S	735	L	United States (37), United Kingdom (11), Brazil (7), Denmark (3), Netherlands (2), Spain (2), Australia (1), Belgium (1), Colombia (1), Germany (1), Italy (1), Jordan (1), Luxembourg (1), Slovenia (1), Sweden (1)	71	2020-03-23 / Australia	2020-09-02	182924
D	808	N	United Kingdom (36), United States (18), Germany (6), India (3), Iran, Islamic Republic of (3), Australia (1), Belgium (1), Cyprus (1), Russian Federation (1), Spain (1)	71	2020-03-14 / Australia	2020-06-03	107777
T	33	K	United Kingdom (65), Australia (2), United States (2), Belgium (1)	70	2020-05-27 / United States	2020-12-10	292880
K	458	N	United Kingdom (58), India (3), Mexico (2), Belgium (1), Denmark (1), Ecuador (1), Hong Kong (1), Saint Kitts and Nevis (1), Spain (1), United States (1)	70	2020-02-19 / Hong Kong	2020-12-07	394311
S	459	Y	Czechia (30), United Kingdom (16), Switzerland (4), Austria (3), Germany (3), Finland (2), Ireland (2), Italy (2), Spain (2), Australia (1), Denmark (1), Iceland (1), Japan (1), Slovenia (1), Sweden (1)	70	2020-06-16 / Czechia	2020-07-28	42202
E	702	Q	United States (18), United Kingdom (10), Denmark (7), India (6), Saudi Arabia (6), Spain (5), Iceland (4), Brazil (2), Germany (2), Japan (2), Sweden (2), Belgium (1), Canada (1), Iran, Islamic Republic of (1), Netherlands (1), Russian Federation (1), Senegal (1)	70	2020-03-17 / United States	2020-05-22	96157
A	783	V	United Kingdom (21), United States (21), Sweden (5), France (4), Ireland (4), Germany (3), India (2), Switzerland (2), Australia (1), Canada (1), Croatia (1), Denmark (1), Kenya (1), Lithuania (1), Portugal (1), Spain (1)	70	2020-03-02 / Spain	2020-08-06	175174
R	34	P	United States (69)	69	2021-01-05 / United States	2021-02-07	206965
R	273	K	United Kingdom (46), United States (11), Denmark (3), France (3), Australia (2), Poland (2), Netherlands (1), Switzerland (1)	69	2020-03-13 / United States	2021-01-25	620934
P	322	S	United Kingdom (39), Germany (6), Switzerland (6), Denmark (2), India (2), Lithuania (2), Luxembourg (2), United States (2), Belgium (1), Czechia (1), Greece (1), Israel (1), Italy (1), Japan (1), Netherlands (1), Spain (1)	69	2020-04-18 / Japan	2020-12-06	316959
A	1056	V	United Kingdom (37), Germany (12), United States (12), Netherlands (3), Denmark (2), Australia (1), China (1), South Africa (1)	69	2020-03-21 / Australia	2020-08-10	160719
V	1164	F	United States (54), United Kingdom (10), Brazil (3), Germany (1), Netherlands (1)	69	2020-04-08 / United Kingdom	2020-10-02	186463
Q	52	K	United Kingdom (62), Ecuador (2), United States (2), Russian Federation (1), Thailand (1)	68	2020-10-09 / Thailand	2021-01-20	342866
R	102	G	United Kingdom (20), Aruba (14), United States (13), Russian Federation (5), Canada (3), Netherlands (3), Bangladesh (1), Estonia (1), France (1), Germany (1), India (1), Italy (1), Luxembourg (1), South Africa (1), Spain (1), Uganda (1)	68	2020-04-04 / United Kingdom	2020-09-30	190186
R	237	K	United Kingdom (22), United States (13), Spain (11), India (4), Italy (2), Not available (2), Russian Federation (2), Sweden (2), France (1), Germany (1), Iran, Islamic Republic of (1), Japan (1), Malaysia (1), New Zealand (1), Norway (1), South Africa (1), Suriname (1), Turkey (1)	68	2020-04-10 / Iran, Islamic Republic of	2020-07-27	105882
H	245	R	United Kingdom (30), United States (16), Canada (8), Japan (4), India (2), Peru (2), Brazil (1), Netherlands (1), Russian Federation (1), Spain (1), Switzerland (1), Zimbabwe (1)	68	2020-03-16 / United States	2020-09-16	210938
D	253	N	United Kingdom (29), United States (21), Spain (8), Sweden (3), India (2), Denmark (1), Germany (1), Luxembourg (1), Mexico (1), Poland (1)	68	2020-04-01 / United Kingdom	2020-11-05	273096
A	262	T	United States (33), Iran, Islamic Republic of (13), Canada (5), Australia (4), Ireland (4), Germany (2), Egypt (1), Mexico (1), Mozambique (1), Oman (1), Papua New Guinea (1), South Africa (1), United Kingdom (1)	68	2020-03-15 / United States	2020-03-28	27377
D	808	G	United Kingdom (29), United States (24), Austria (8), Germany (2), Poland (2), Iran, Islamic Republic of (1), Japan (1), Switzerland (1)	68	2020-04-23 / United States	2020-09-29	158578
I	1216	V	United Kingdom (38), United States (15), Russian Federation (6), Japan (3), United Arab Emirates (2), Brazil (1), Saudi Arabia (1), Sweden (1), Turkey (1)	68	2020-04-17 / United Arab Emirates	2020-11-06	246574
V	171	F	United Kingdom (23), United States (15), Turkey (12), Denmark (6), Portugal (4), Switzerland (3), Germany (2), France (1), South Africa (1)	67	2020-05-05 / United Kingdom	2020-11-15	250533
R	273	S	United States (16), United Kingdom (14), Netherlands (10), Japan (5), Denmark (4), Sweden (4), Germany (3), Spain (3), Russian Federation (2), Belgium (1), Canada (1), France (1), Gibraltar (1), New Zealand (1), Slovakia (1)	67	2020-04-16 / United States	2020-10-10	186576
R	567	K	Denmark (56), United States (3), Turkey (2), United Kingdom (2), Iran, Islamic Republic of (1), Japan (1), Mexico (1), Netherlands (1)	67	2020-05-06 / Netherlands	2020-11-02	212687
A	684	S	United Kingdom (27), Switzerland (13), United States (11), Denmark (3), Germany (2), Spain (2), Belgium (1), India (1), Ireland (1), Israel (1), Italy (1), Japan (1), Mexico (1), Netherlands (1), United Arab Emirates (1)	67	2020-03-30 / Denmark	2020-10-26	253413
N	703	T	United Kingdom (62), Ireland (3), Netherlands (1), United States (1)	67	2020-12-21 / United Kingdom	2021-01-03	55048
T	723	P	Belgium (67)	67	2021-02-10 / Belgium	2021-02-14	30111
A	1022	S	United Kingdom (21), India (11), United States (11), Spain (8), Denmark (3), Netherlands (3), Japan (2), Poland (2), Russian Federation (2), Costa Rica (1), Italy (1), Mexico (1), Norway (1)	67	2020-03-30 / United Kingdom	2020-06-13	85343
N	1074	D	United States (33), Canada (13), United Kingdom (13), Russian Federation (2), Australia (1), Brazil (1), Germany (1), India (1), Norway (1), Panama (1)	67	2020-03-30 / Canada	2020-04-14	30612
G	1085	E	United States (40), United Kingdom (8), Canada (5), Brazil (3), Germany (3), Japan (2), Argentina (1), Chile (1), Not available (1), Russian Federation (1), Sweden (1), Switzerland (1)	67	2020-03-13 / United Kingdom	2020-11-16	341036
Q	1201	L	Luxembourg (51), Belgium (6), Germany (3), United States (3), Lithuania (2), India (1), United Kingdom (1)	67	2020-05-27 / India	2021-02-24	722977
Q	52	L	United States (33), United Kingdom (18), Ireland (5), Italy (4), India (2), Germany (1), Hong Kong (1), Serbia (1), Spain (1)	66	2020-03-27 / United Kingdom	2020-04-15	38027
L	141	V	United States (53), United Kingdom (8), Ghana (2), Denmark (1), France (1), Norway (1)	66	2020-09-08 / United States	2020-11-06	107781
L	242	I	Denmark (34), United Kingdom (21), Germany (4), United States (4), Australia (1), France (1), Ireland (1)	66	2020-03-31 / France	2021-01-18	543403
A	520	V	Germany (32), United Kingdom (12), United States (9), Belgium (3), Netherlands (3), Austria (2), Canada (1), Italy (1), Lithuania (1), Mexico (1), Russian Federation (1)	66	2020-04-06 / Canada	2020-11-24	314819
N	556	K	United Kingdom (28), United States (18), Canada (4), Not available (3), Russian Federation (3), Switzerland (2), United Arab Emirates (2), India (1), Iran, Islamic Republic of (1), Italy (1), Japan (1), Poland (1), Sweden (1)	66	2020-04-19 / Switzerland	2020-12-07	321023
N	679	S	United States (21), United Kingdom (17), Italy (16), Australia (4), Germany (3), Brazil (1), India (1), Japan (1), Mexico (1), Spain (1)	66	2020-04-06 / Brazil	2020-10-13	210353
R	847	T	United Kingdom (18), Australia (14), Norway (8), United States (5), Canada (4), India (3), Sweden (3), Austria (2), Denmark (2), France (2), Japan (2), Czechia (1), Netherlands (1), Not available (1)	66	2020-03-05 / Austria	2020-07-31	167941
G	35	R	United States (62), South Africa (2), India (1)	65	2020-04-11 / United States	2021-02-07	647704
A	262	V	United States (24), United Kingdom (8), Germany (6), Latvia (6), Denmark (4), Netherlands (4), Japan (3), Israel (2), Switzerland (2), Canada (1), China (1), Finland (1), Ireland (1), Singapore (1), Turkey (1)	65	2020-03-30 / Ireland	2020-11-16	309894
L	303	F	United Kingdom (41), United States (10), Japan (3), France (2), Germany (2), Italy (2), Denmark (1), Hungary (1), Netherlands (1), Spain (1), Sweden (1)	65	2020-03-25 / Netherlands	2020-11-04	285119
L	552	F	United Kingdom (31), United States (10), France (5), Germany (5), Japan (3), Luxembourg (2), Australia (1), Colombia (1), India (1), Iran, Islamic Republic of (1), Italy (1), Netherlands (1), Norway (1), Slovakia (1), Spain (1)	65	2020-04-25 / Iran, Islamic Republic of	2020-08-31	121203
V	736	I	United Kingdom (28), Germany (16), United States (14), Canada (3), Bulgaria (2), Japan (1), Poland (1)	65	2020-04-27 / Japan	2021-02-09	644806
D	745	G	United Kingdom (33), United States (14), New Zealand (6), Belgium (2), France (2), Japan (2), Netherlands (2), Denmark (1), Latvia (1), Qatar (1), Turkey (1)	65	2020-03-24 / Denmark, United States	2020-09-24	207375
A	890	V	Poland (21), Switzerland (10), United Kingdom (9), Germany (8), United States (6), Belgium (3), Sweden (3), Denmark (2), Italy (1), Netherlands (1), Qatar (1)	65	2020-03-14 / United States	2021-01-27	635689
Q	954	K	United Kingdom (53), Ireland (5), United States (3), Denmark (1), Reunion (1), Spain (1), Switzerland (1)	65	2020-03-09 / Spain	2020-12-30	475027
M	1029	I	United Kingdom (58), United States (3), Denmark (1), Germany (1), India (1), Slovenia (1)	65	2020-05-18 / India	2020-12-19	330714
E	1182	D	United States (49), Mexico (8), United Kingdom (3), Lithuania (2), Bangladesh (1), Ireland (1), South Africa (1)	65	2020-09-05 / Bangladesh	2021-01-26	427107
V	47	F	United Kingdom (43), United States (9), Netherlands (3), Russian Federation (2), Sweden (2), Australia (1), Brazil (1), Canada (1), Germany (1), Italy (1)	64	2020-04-29 / United Kingdom	2021-01-03	405722
F	220	I	United States (49), United Kingdom (15)	64	2020-04-13 / United Kingdom	2021-01-19	525959
E	702	D	United Kingdom (58), United States (3), Denmark (2), Japan (1)	64	2020-06-12 / Japan	2021-01-02	367313
E	156	V	United States (34), Poland (19), United Kingdom (6), India (2), Germany (1), Ireland (1)	63	2020-06-20 / India	2021-01-31	537359
G	339	S	United States (15), United Kingdom (12), Slovenia (11), Japan (5), Netherlands (4), Germany (3), Canada (2), Norway (2), Australia (1), Belgium (1), France (1), Indonesia (1), Latvia (1), Mexico (1), Poland (1), South Africa (1), Spain (1)	63	2020-04-17 / Canada	2020-12-14	346684
A	626	T	United Kingdom (44), United States (13), Denmark (5), Poland (1)	63	2020-06-18 / United States	2020-12-18	304952
V	642	F	United Kingdom (21), United States (20), Norway (5), Brazil (3), Ireland (3), Canada (2), India (2), Japan (2), Aruba (1), Israel (1), Italy (1), South Africa (1), Sweden (1)	63	2020-03-14 / Italy	2020-07-08	141472
Q	779	L	Denmark (28), Norway (12), United Kingdom (11), United States (5), Australia (1), Bulgaria (1), Finland (1), Gibraltar (1), Japan (1), South Africa (1), Switzerland (1)	63	2020-05-13 / Bulgaria	2020-08-10	80537
I	68	L	United States (34), Canada (13), Germany (8), South Africa (2), Brazil (1), Chile (1), France (1), Ireland (1), Mexico (1)	62	2020-03-24 / Canada	2020-03-27	9007
I	100	V	Spain (27), France (15), Norway (9), United Kingdom (3), Belgium (2), United States (2), Brazil (1), Germany (1), Netherlands (1), Switzerland (1)	62	2020-06-08 / United States	2021-01-17	456133
V	705	L	United Kingdom (49), United States (8), Luxembourg (4), New Zealand (1)	62	2020-06-18 / United States	2020-11-18	225505
T	761	R	United States (50), Germany (5), Aruba (4), Spain (1), Switzerland (1), United Kingdom (1)	62	2020-09-07 / United States	2021-01-23	403035
A	852	V	Germany (18), United Kingdom (18), United States (9), Canada (5), Netherlands (3), Switzerland (3), Italy (2), Spain (2), Angola (1), Mexico (1)	62	2020-03-03 / Netherlands	2020-11-10	327351
K	1073	M	United Kingdom (22), Poland (21), United States (9), Germany (4), Portugal (3), Denmark (1), Netherlands (1), Panama (1)	62	2020-08-17 / Panama	2021-01-16	383180
Y	1272	H	United Kingdom (59), United States (2), Italy (1)	62	2020-10-05 / United Kingdom	2021-01-25	382406
G	75	S	United Kingdom (28), United States (18), Brazil (4), Canada (2), France (2), Bahrain (1), Germany (1), Greece (1), India (1), Italy (1), Kazakhstan (1), Netherlands (1)	61	2020-02-06 / India	2020-08-18	188495
S	155	G	United Kingdom (29), Austria (26), United States (2), Chile (1), Germany (1), Russian Federation (1), Sweden (1)	61	2020-09-26 / Chile	2020-12-24	218981
V	159	I	United Kingdom (44), United States (6), Denmark (4), India (2), Russian Federation (2), Brazil (1), Costa Rica (1), Iran, Islamic Republic of (1)	61	2020-03-26 / Denmark, United States	2020-10-05	218290
S	161	A	United Kingdom (58), Paraguay (2), Botswana (1)	61	2020-05-03 / United Kingdom	2021-02-23	734011
H	207	Y	United States (38), United Kingdom (7), Mexico (4), Brazil (3), Spain (2), Colombia (1), Denmark (1), Germany (1), Italy (1), Japan (1), Slovenia (1), Switzerland (1)	61	2020-08-10 / Brazil	2020-12-14	239060
T	240	S	United Kingdom (49), Iran, Islamic Republic of (7), Botswana (4), Norway (1)	61	2020-04-10 / Iran, Islamic Republic of	2020-12-18	372100
N	394	Y	United Kingdom (52), Switzerland (3), Japan (2), Australia (1), Brazil (1), Israel (1), Netherlands (1)	61	2020-03-23 / Japan	2020-12-18	409433
V	608	I	United Kingdom (21), United States (16), Canada (9), Germany (4), France (3), Portugal (2), Austria (1), Costa Rica (1), Denmark (1), Spain (1), Switzerland (1), Zimbabwe (1)	61	2020-08-20 / Canada	2020-11-24	176652
S	673	G	Denmark (53), Italy (2), United Kingdom (2), Slovakia (1), Spain (1), Sweden (1), Switzerland (1)	61	2020-05-27 / Sweden	2021-01-04	392121
S	735	A	United States (31), United Kingdom (23), Germany (2), Spain (2), Japan (1), Mexico (1), Poland (1)	61	2020-06-18 / United Kingdom	2021-01-16	442140
M	900	I	Turkey (23), United Kingdom (14), United States (14), United Arab Emirates (3), China (1), France (1), Germany (1), Italy (1), Japan (1), Poland (1), Thailand (1)	61	2020-02-24 / China	2020-05-20	105910
K	947	R	Denmark (45), United States (7), United Kingdom (4), France (3), Canada (2)	61	2020-03-31 / Canada	2021-01-04	462562
A	958	S	United Kingdom (34), United States (10), Denmark (7), India (2), Italy (2), Saudi Arabia (2), France (1), Germany (1), Japan (1), Spain (1)	61	2020-03-15 / United Kingdom	2020-05-20	98345
K	1045	R	Switzerland (24), Spain (15), Croatia (11), United Kingdom (9), Czechia (1), United States (1)	61	2020-08-06 / Czechia	2020-09-09	37263
P	1143	L	United Kingdom (21), United States (13), France (4), Netherlands (4), Switzerland (4), Australia (2), Canada (2), Denmark (2), Japan (2), Belgium (1), Czechia (1), Egypt (1), Germany (1), Italy (1), South Africa (1), Spain (1)	61	2020-01-30 / Australia	2020-03-09	3508
K	1181	R	United States (27), Switzerland (11), United Kingdom (10), Croatia (4), Portugal (4), Chile (2), Spain (2), India (1)	61	2020-04-26 / India	2020-06-25	52781
K	1245	N	United States (34), United Kingdom (13), Germany (2), Israel (2), South Africa (2), Switzerland (2), Belgium (1), Brazil (1), Denmark (1), Luxembourg (1), Malawi (1), Netherlands (1)	61	2020-03-18 / United States	2020-07-07	133584
E	1258	D	United States (26), Costa Rica (12), United Kingdom (12), Mexico (2), Spain (2), Bangladesh (1), China (1), Denmark (1), Indonesia (1), Israel (1), Italy (1), Portugal (1)	61	2020-01-22 / China	2020-07-07	147289
I	210	V	United States (30), Brazil (17), Germany (4), United Kingdom (4), Denmark (2), Switzerland (2), India (1)	60	2020-06-16 / United States	2020-11-29	249510
T	259	A	United States (54), Germany (4), Belgium (2)	60	2020-08-20 / United States	2021-02-04	506442
S	477	G	United States (41), Indonesia (5), United Kingdom (4), Denmark (2), Spain (2), Austria (1), Canada (1), France (1), Italy (1), Japan (1), Netherlands (1)	60	2020-03-07 / Italy	2020-12-07	392374
I	584	V	United States (41), Switzerland (6), Argentina (4), United Kingdom (4), Japan (3), Germany (1), Luxembourg (1)	60	2020-05-11 / United States	2020-08-30	103210
E	1182	Q	United Kingdom (33), United States (11), Japan (3), Canada (2), Qatar (2), South Africa (2), Thailand (2), Chile (1), France (1), Lithuania (1), Netherlands (1), Taiwan, Province of China (1)	60	2020-03-29 / Taiwan, Province of China	2020-10-02	207077
R	21	G	United Kingdom (16), United States (15), Canada (8), Germany (6), Ireland (6), Japan (2), France (1), Jordan (1), Mexico (1), Slovenia (1), South Africa (1), Switzerland (1)	59	2020-10-06 / Jordan	2020-11-05	67685
V	320	I	Australia (56), United States (2), Israel (1)	59	2020-07-20 / Israel	2020-08-09	20701
A	348	T	Rwanda (36), United Kingdom (10), United States (3), France (2), Switzerland (2), Canada (1), Denmark (1), Japan (1), Norway (1), Saudi Arabia (1), Uganda (1)	59	2020-03-16 / United States	2020-12-14	408081
P	463	S	United States (19), Denmark (14), United Kingdom (10), Spain (4), Germany (2), Ireland (2), Australia (1), India (1), Italy (1), Japan (1), Norway (1), Slovenia (1), South Africa (1), Switzerland (1)	59	2020-03-26 / Spain	2020-04-29	58378
V	1094	I	United States (36), France (10), Singapore (4), Netherlands (3), Mexico (2), Turkey (2), Germany (1), South Africa (1)	59	2020-04-10 / United States	2020-10-06	189809
D	1199	N	United Kingdom (23), United States (14), Switzerland (8), Italy (6), France (3), Peru (2), Argentina (1), Japan (1), Norway (1)	59	2020-03-23 / Argentina	2020-10-26	268037
M	1229	V	United States (44), United Kingdom (10), Belgium (3), Estonia (2)	59	2020-04-30 / United Kingdom	2021-01-29	570057
I	1232	L	Netherlands (52), Belgium (3), United States (3), South Africa (1)	59	2020-07-09 / South Africa	2021-02-26	699916
K	77	M	India (37), Netherlands (7), United States (5), Myanmar (4), Peru (3), Singapore (2)	58	2020-03-27 / Singapore	2020-04-02	15280
D	88	Y	United Kingdom (20), United States (12), Germany (6), Denmark (4), Poland (4), Sweden (4), Belgium (2), Spain (2), Bulgaria (1), Japan (1), Netherlands (1), Nigeria (1)	58	2020-04-04 / United States	2020-08-10	131285
N	185	D	United States (20), United Kingdom (16), Germany (12), India (4), Peru (4), Japan (1), Russian Federation (1)	58	2020-03-13 / United Kingdom	2020-09-14	211730
G	252	S	United States (21), United Kingdom (12), Norway (10), Israel (7), Spain (2), Belgium (1), Croatia (1), France (1), Germany (1), Poland (1), Switzerland (1)	58	2020-03-22 / United States	2020-06-14	102207
G	446	S	United Kingdom (20), United States (13), Germany (10), Sweden (6), France (3), Australia (2), Kenya (2), Estonia (1), Ireland (1)	58	2020-04-04 / United Kingdom	2020-11-24	317692
Q	493	K	United Kingdom (28), United States (20), Switzerland (3), Italy (2), France (1), Germany (1), Israel (1), Mexico (1), Portugal (1)	58	2020-07-08 / United States	2020-08-16	38476
S	494	L	United States (15), United Kingdom (11), Spain (5), Switzerland (5), Denmark (4), Italy (4), Luxembourg (2), Australia (1), Canada (1), Germany (1), Hong Kong (1), India (1), Ireland (1), Japan (1), Netherlands (1), Nigeria (1), Portugal (1), Sweden (1), Turkey (1)	58	2020-04-20 / Ireland	2020-10-19	198576
T	588	A	United States (53), Mexico (3), Italy (1), Switzerland (1)	58	2020-10-08 / United States	2021-02-03	438458
G	798	S	United Kingdom (36), United States (10), Germany (4), Luxembourg (4), Portugal (3), Estonia (1)	58	2020-03-20 / Portugal	2020-11-02	288938
S	884	A	United States (47), United Kingdom (6), Norway (3), Denmark (2)	58	2020-06-11 / United States	2020-07-02	23190
V	911	I	United States (35), United Kingdom (6), United Arab Emirates (5), Belgium (2), Israel (2), Italy (2), Switzerland (2), Costa Rica (1), Germany (1), Iceland (1), South Africa (1)	58	2020-05-16 / United Arab Emirates	2020-08-15	82731
W	1102	L	United Kingdom (35), United States (10), Denmark (2), France (2), Italy (2), United Arab Emirates (2), Canada (1), Germany (1), Mexico (1), Netherlands (1), Not available (1)	58	2020-04-02 / France	2020-07-18	112824
V	1177	L	United Kingdom (13), United States (13), Denmark (11), Russian Federation (5), Switzerland (5), Netherlands (4), Not available (2), Chile (1), Indonesia (1), Japan (1), Lithuania (1), Mexico (1)	58	2020-04-07 / United States	2020-06-08	63723
P	1263	S	United Kingdom (28), United States (8), Canada (5), Germany (5), Brazil (3), Switzerland (2), Denmark (1), India (1), Kazakhstan (1), Netherlands (1), Not available (1), Slovenia (1), South Africa (1)	58	2020-03-24 / Canada	2020-11-08	297475
H	207	R	United Kingdom (32), United States (21), Canada (2), Finland (1), Switzerland (1)	57	2020-06-22 / United Kingdom	2020-07-14	22884
S	254	Y	France (50), Luxembourg (2), United States (2), Germany (1), India (1), Spain (1)	57	2020-04-05 / Spain	2021-01-07	466987
A	419	S	United States (22), United Kingdom (13), Canada (5), Italy (5), Germany (2), India (2), Israel (2), Spain (2), Japan (1), Panama (1), Portugal (1), Turkey (1)	57	2020-03-25 / United States	2020-10-09	228227
V	445	A	Belgium (22), Brazil (17), Singapore (6), United Kingdom (3), Bangladesh (2), Germany (2), Turkey (2), Australia (1), Israel (1), Sweden (1)	57	2020-03-19 / Australia	2020-11-30	362676
T	768	A	United States (54), Denmark (1), France (1), Switzerland (1)	57	2020-12-20 / United States	2021-01-05	73970
K	1073	E	United States (23), United Kingdom (12), Switzerland (10), Germany (4), Russian Federation (3), Austria (1), France (1), Israel (1), Panama (1), Portugal (1)	57	2020-03-31 / Panama	2020-10-22	242590
N	1187	D	France (27), Germany (13), Denmark (10), United States (4), Spain (2), Canada (1)	57	2020-04-11 / United States	2021-01-16	507578
S	1239	T	United States (22), United Kingdom (16), Netherlands (6), Denmark (4), Botswana (2), Poland (2), Bangladesh (1), North Macedonia (1), Paraguay (1), Spain (1), Sweden (1)	57	2020-03-24 / United Kingdom	2020-10-26	265816
K	1245	R	United Kingdom (30), United States (14), Luxembourg (4), Indonesia (2), New Zealand (2), Belgium (1), Japan (1), Malaysia (1), Mexico (1), Spain (1)	57	2020-04-10 / Malaysia	2020-12-27	401392
D	215	N	United States (34), Israel (6), United Kingdom (6), Denmark (2), Netherlands (2), Austria (1), Canada (1), Germany (1), Greece (1), Poland (1), Portugal (1)	56	2020-04-16 / Israel	2021-01-04	432859
G	252	D	United Kingdom (35), United States (8), Denmark (2), India (2), Japan (2), Canada (1), Germany (1), Italy (1), Mexico (1), Portugal (1), Slovakia (1), Turkey (1)	56	2020-05-15 / United States	2020-12-19	332661
S	708	F	United States (16), United Kingdom (15), Japan (8), Germany (4), Indonesia (3), Australia (2), Canada (2), Switzerland (2), Belgium (1), India (1), Italy (1), Jordan (1)	56	2020-03-11 / United Kingdom	2020-07-09	145096
T	1076	I	United States (8), Norway (6), France (5), Italy (5), Spain (5), Sweden (4), Belgium (3), Canada (3), United Kingdom (3), Argentina (2), Croatia (2), Ireland (2), Slovenia (2), Australia (1), Chile (1), Germany (1), Luxembourg (1), Namibia (1), Switzerland (1)	56	2020-04-18 / Argentina	2020-11-02	234097
D	1139	Y	United States (22), United Kingdom (15), Switzerland (5), Italy (4), France (3), Australia (2), Denmark (1), Jordan (1), Netherlands (1), Not available (1), Sweden (1)	56	2020-03-16 / Jordan	2020-09-14	208062
D	1165	G	United States (39), United Kingdom (11), Germany (2), Hong Kong (2), Australia (1), Luxembourg (1)	56	2020-03-06 / United Kingdom	2020-11-01	299336
K	150	N	United Kingdom (17), Italy (10), United States (7), Bulgaria (6), Germany (6), France (2), Angola (1), Belgium (1), Chile (1), India (1), South Africa (1), Sweden (1), Turkey (1)	55	2020-03-30 / United Kingdom	2020-11-22	322828
S	247	G	United Kingdom (34), United States (17), Israel (2), Japan (1), Spain (1)	55	2020-05-18 / United Kingdom	2020-06-14	19537
I	770	V	United Kingdom (10), Belgium (7), Denmark (7), France (7), Poland (6), Israel (3), Spain (3), United States (3), Portugal (2), Germany (1), Ireland (1), Lithuania (1), Mexico (1), Morocco (1), Netherlands (1), Tunisia (1)	55	2020-01-01 / United Kingdom	2020-04-09	60259
S	112	P	United Kingdom (21), United States (21), Switzerland (5), Sweden (3), Germany (1), Iceland (1), Italy (1), Spain (1)	54	2020-05-06 / United States	2020-12-22	353091
H	146	R	United Kingdom (31), United States (15), Canada (3), Germany (2), India (1), Iran, Islamic Republic of (1), Slovakia (1)	54	2020-03-24 / United Kingdom	2020-04-16	46326
K	182	T	Germany (45), Canada (3), Turkey (3), Angola (2), United Kingdom (1)	54	2020-06-18 / Canada	2021-03-08	787222
H	245	N	Israel (36), United States (14), New Zealand (2), Italy (1), Palestine, State of (1)	54	2020-11-29 / Palestine, State of	2020-12-28	96077
A	260	V	United Kingdom (33), United States (8), Indonesia (3), Belgium (2), Germany (2), Japan (2), Argentina (1), Denmark (1), France (1), Portugal (1)	54	2020-03-22 / Portugal	2020-11-09	305375
T	632	I	United States (18), New Zealand (15), United Kingdom (11), Spain (3), Portugal (2), Sweden (2), Czechia (1), Peru (1), Poland (1)	54	2020-05-04 / United States	2020-10-19	181440
M	869	I	United Kingdom (22), United States (8), Japan (6), Germany (5), Israel (4), Switzerland (2), Brazil (1), Canada (1), Denmark (1), Italy (1), Netherlands (1), Poland (1), Portugal (1)	54	2020-04-17 / United States	2020-10-05	176359
I	1225	V	United Kingdom (28), Spain (5), Germany (4), United States (4), Switzerland (3), Ireland (2), Mexico (2), Belgium (1), Bolivia, Plurinational State of (1), Denmark (1), Hong Kong (1), Not available (1), Poland (1)	54	2020-05-03 / Bolivia, Plurinational State of	2021-01-04	411185
G	1267	V	United States (17), United Kingdom (12), Italy (5), Spain (5), Switzerland (3), Germany (2), Austria (1), Canada (1), Costa Rica (1), India (1), Kenya (1), Netherlands (1), New Zealand (1), Nigeria (1), Portugal (1), South Africa (1)	54	2020-03-30 / Portugal	2020-10-30	260621
Y	1272	F	Brazil (26), Spain (23), Dominican Republic (2), Estonia (1), Mexico (1), Paraguay (1)	54	2020-05-06 / Dominican Republic	2020-06-15	30481
S	12	P	United Kingdom (47), United States (4), Iran, Islamic Republic of (1), Panama (1)	53	2020-05-28 / Panama	2021-01-22	497061
K	150	R	United Kingdom (40), United States (6), Belgium (2), Finland (1), Italy (1), Japan (1), Norway (1), Switzerland (1)	53	2020-06-02 / United Kingdom	2021-01-26	521219
I	402	V	United Kingdom (21), United States (17), Argentina (4), Not available (4), Canada (3), Italy (1), Kenya (1), Mexico (1), Poland (1)	53	2020-04-13 / Not available	2020-09-23	165609
G	404	C	Germany (48), United States (2), Lithuania (1), Spain (1), United Kingdom (1)	53	2020-06-08 / United Kingdom	2021-01-22	491004
E	619	Q	United Kingdom (32), Switzerland (10), United States (9), Israel (2)	53	2020-04-14 / United Kingdom	2020-11-26	304004
V	785	I	United States (40), United Kingdom (8), Czechia (1), France (1), Germany (1), Netherlands (1), Not available (1)	53	2020-03-10 / Germany	2020-04-16	67254
E	1092	G	United States (47), France (1), Japan (1), Malawi (1), Slovenia (1), Spain (1), United Kingdom (1)	53	2020-07-21 / Japan	2021-01-22	448915
D	1163	G	United States (34), Canada (10), Australia (2), Brazil (2), United Kingdom (2), France (1), Mexico (1), Sweden (1)	53	2020-03-12 / Australia	2020-12-17	423026
G	1167	C	United Kingdom (49), Greece (2), Germany (1), Turkey (1)	53	2020-08-28 / Germany	2020-10-24	87192
M	1233	V	United States (31), Belgium (8), United Kingdom (6), Spain (2), Australia (1), Bulgaria (1), Denmark (1), France (1), South Africa (1), Switzerland (1)	53	2020-03-27 / Denmark	2020-11-14	310408
G	1251	R	United States (37), Mexico (6), United Kingdom (5), Germany (2), Belgium (1), Italy (1), Spain (1)	53	2020-05-28 / United States	2020-11-05	204222
E	154	G	United Kingdom (20), United States (16), Denmark (4), Bangladesh (3), Germany (2), India (2), Bahrain (1), Greece (1), Qatar (1), Sweden (1), Switzerland (1)	52	2020-04-24 / United Kingdom	2020-12-28	388385
Q	218	E	South Africa (14), United States (13), United Kingdom (7), Japan (6), Germany (2), India (2), Mexico (2), Poland (2), Ghana (1), Luxembourg (1), Netherlands (1), Sweden (1)	52	2020-03-15 / Germany	2020-08-17	179481
N	370	K	United States (33), Switzerland (9), Japan (4), United Kingdom (4), Italy (2)	52	2020-07-16 / United States	2020-11-03	154262
S	373	A	Denmark (42), United States (4), Netherlands (3), Germany (1), Italy (1), Spain (1)	52	2020-03-17 / Germany	2020-12-29	462319
Y	508	C	Germany (49), United States (2), Lithuania (1)	52	2020-12-27 / United States	2021-02-03	232516
Q	628	K	United Kingdom (45), United States (2), Belgium (1), Denmark (1), Germany (1), India (1), Netherlands (1)	52	2020-10-28 / United States	2021-02-18	499302
F	643	L	United States (23), United Kingdom (13), Switzerland (12), Denmark (2), Japan (1), Not available (1)	52	2020-03-16 / Denmark, United States	2020-04-01	34877
V	785	L	Belgium (40), France (4), Thailand (3), Spain (2), United States (2), Iran, Islamic Republic of (1)	52	2020-05-10 / Iran, Islamic Republic of	2021-01-13	455181
A	924	V	United Kingdom (19), United States (17), Austria (10), Argentina (1), Denmark (1), Germany (1), Ireland (1), South Africa (1), Switzerland (1)	52	2020-03-26 / United States	2020-04-29	58378
V	213	A	Indonesia (18), India (13), United Kingdom (9), United States (7), Japan (2), Singapore (1), Switzerland (1)	51	2020-04-25 / United States	2020-05-25	27502
S	247	N	United States (32), United Kingdom (8), Iran, Islamic Republic of (2), Spain (2), Austria (1), Botswana (1), India (1), Israel (1), Italy (1), Slovakia (1), South Africa (1)	51	2020-03-27 / United States	2020-10-09	223762
A	263	T	United States (37), United Kingdom (5), Saudi Arabia (4), Spain (2), Portugal (1), Russian Federation (1), Switzerland (1)	51	2020-03-18 / Spain	2020-05-13	86754
Q	493	R	United Kingdom (33), United States (13), Germany (2), Luxembourg (1), Poland (1), Switzerland (1)	51	2020-04-22 / United Kingdom	2021-02-09	650332
N	657	K	United States (33), Canada (10), United Kingdom (4), Denmark (2), Japan (1), Spain (1)	51	2020-10-04 / United States	2020-10-27	48663
Q	779	H	United Kingdom (24), United States (22), Japan (2), Belgium (1), Ireland (1), Switzerland (1)	51	2020-03-13 / Japan	2020-05-20	100537
V	860	I	United Kingdom (41), United States (4), Spain (2), Greece (1), India (1), Israel (1), Italy (1)	51	2020-03-22 / United States	2020-12-17	407170
K	1157	N	Portugal (22), Slovenia (6), United States (4), Germany (3), Luxembourg (3), Israel (2), Switzerland (2), United Kingdom (2), Brazil (1), Canada (1), Japan (1), Peru (1), Poland (1), Sweden (1), Thailand (1)	51	2020-03-24 / Japan	2020-10-31	274115
G	1219	S	United States (18), Italy (16), United Kingdom (11), Germany (2), South Africa (2), Not available (1), Poland (1)	51	2020-03-19 / United States	2020-05-11	82743
R	78	G	United States (17), Slovenia (15), United Kingdom (7), Denmark (3), France (2), Israel (2), Switzerland (2), Poland (1), Serbia (1)	50	2020-05-04 / United Kingdom	2020-07-02	50941
V	705	F	Canada (12), United Kingdom (12), United States (12), Italy (2), Netherlands (2), Switzerland (2), Denmark (1), Germany (1), Japan (1), Jordan (1), Mexico (1), South Africa (1), Sweden (1), United Arab Emirates (1)	50	2020-05-18 / United Arab Emirates	2020-08-21	88757
Q	784	L	France (13), United States (8), Latvia (7), United Kingdom (7), Russian Federation (5), Switzerland (3), Germany (2), Argentina (1), Belgium (1), Ireland (1), Israel (1), Japan (1)	50	2020-08-14 / Switzerland	2020-11-16	163453
V	1068	I	United Kingdom (31), United States (18), Singapore (1)	50	2020-05-10 / Singapore	2020-06-12	24278
A	163	S	United States (46), United Kingdom (2), Japan (1)	49	2020-04-28 / United Kingdom	2020-12-18	347076
F	186	L	Australia (11), United States (10), United Kingdom (8), Canada (6), Bangladesh (3), Denmark (2), Germany (2), Belgium (1), France (1), Mexico (1), Norway (1), Poland (1), Singapore (1), Sri Lanka (1)	49	2020-03-27 / Australia	2020-10-12	229190
D	228	H	United States (15), United Kingdom (8), Austria (5), Lithuania (5), Germany (2), India (2), Luxembourg (2), Netherlands (2), Switzerland (2), Brazil (1), Canada (1), Japan (1), Norway (1), Portugal (1), Singapore (1)	49	2020-04-08 / United States	2020-06-25	79381
A	264	V	United Kingdom (21), United States (9), Canada (6), Germany (3), Netherlands (3), Australia (1), Denmark (1), India (1), Latvia (1), Lithuania (1), Sweden (1), Switzerland (1)	49	2020-03-22 / Germany	2020-11-16	326057
T	415	N	United States (41), United Kingdom (3), Belgium (1), Canada (1), Denmark (1), France (1), Russian Federation (1)	49	2020-10-11 / United Kingdom	2021-01-09	271362
N	606	D	United Kingdom (46), Spain (3)	49	2020-05-04 / Spain	2020-12-30	386311
Y	612	F	United States (49)	49	2020-04-12 / United States	2021-01-10	467818
E	619	D	Belgium (23), Luxembourg (11), United Kingdom (5), United States (5), Spain (2), Germany (1), Japan (1), Romania (1)	49	2020-04-12 / United States	2021-01-12	484317
T	739	I	United States (28), Germany (13), Austria (2), United Kingdom (2), Canada (1), France (1), Japan (1), Mexico (1)	49	2020-05-01 / Mexico	2021-02-12	661050
V	915	I	Norway (13), United Kingdom (12), United States (8), Mexico (4), India (3), Ecuador (2), Netherlands (2), Croatia (1), Germany (1), Japan (1), Spain (1), Sweden (1)	49	2020-03-24 / United Kingdom	2020-09-17	196904
T	1077	A	Slovenia (40), Switzerland (3), United States (2), Australia (1), Germany (1), Mexico (1), United Kingdom (1)	49	2020-04-17 / United Kingdom	2021-01-26	563665
V	83	F	United Kingdom (21), United States (6), Iceland (5), Denmark (3), Australia (2), India (2), Slovakia (2), Spain (2), Belgium (1), Israel (1), Lithuania (1), Serbia (1), Singapore (1)	48	2020-03-18 / United States	2020-08-15	171502
N	87	K	Belgium (21), India (7), Italy (7), United Kingdom (6), France (2), United States (2), Germany (1), Luxembourg (1), Sweden (1)	48	2020-08-09 / India	2020-10-28	115647
N	616	K	United States (45), Italy (1), Nigeria (1), Spain (1)	48	2020-06-11 / Nigeria	2020-10-12	141022
R	683	W	United Kingdom (21), United States (11), Switzerland (4), Germany (3), Austria (2), Canada (2), Italy (2), Denmark (1), France (1), Japan (1)	48	2020-02-23 / Italy	2020-10-20	275097
G	842	D	United Kingdom (16), United States (15), Spain (12), Germany (3), Canada (2)	48	2020-08-21 / Canada	2020-11-17	158001
A	893	S	United States (31), Denmark (6), United Kingdom (5), Cyprus (2), Spain (2), Canada (1), Turkey (1)	48	2020-06-06 / United States	2020-12-07	278718
T	1231	I	United Kingdom (14), United States (11), France (7), Mexico (3), Romania (3), Turkey (3), Denmark (2), Netherlands (2), Canada (1), Germany (1), Poland (1)	48	2020-04-01 / United States	2021-01-14	516323
S	12	Y	United Kingdom (16), Belgium (12), Germany (5), United States (5), Italy (2), Spain (2), France (1), Norway (1), Poland (1), Romania (1), Switzerland (1)	47	2020-08-13 / Spain	2020-11-09	143879
P	209	L	United States (18), Germany (14), Netherlands (7), Mexico (2), United Kingdom (2), India (1), Japan (1), Not available (1), Switzerland (1)	47	2020-04-03 / United States	2020-12-01	334123
N	211	D	United States (36), United Kingdom (6), Bulgaria (2), France (1), Germany (1), Lithuania (1)	47	2020-05-14 / United States	2021-01-27	542125
A	260	S	United States (24), United Kingdom (6), Germany (5), Switzerland (5), France (2), Italy (2), Canada (1), Mexico (1), Sweden (1)	47	2020-03-23 / Germany	2020-11-22	337452
F	486	L	Netherlands (34), United States (7), United Kingdom (4), India (1), Ireland (1)	47	2020-05-30 / India	2020-10-14	152148
T	588	I	United Kingdom (32), United States (10), Denmark (1), Lithuania (1), Luxembourg (1), Netherlands (1), Slovenia (1)	47	2020-06-23 / United States	2021-01-22	476054
K	786	R	United States (38), United Kingdom (4), Sweden (2), Czechia (1), Saudi Arabia (1), South Africa (1)	47	2020-06-04 / Saudi Arabia	2021-01-05	393467
K	986	R	United Kingdom (32), United States (14), Austria (1)	47	2020-06-09 / United Kingdom	2020-06-11	2810
I	1172	V	United States (36), United Kingdom (5), Switzerland (3), Denmark (1), Germany (1), Japan (1)	47	2020-06-22 / United States	2020-07-01	10741
N	1187	T	Switzerland (23), Germany (19), Italy (2), Luxembourg (1), United Kingdom (1), United States (1)	47	2020-11-21 / Luxembourg	2021-01-13	196145
C	1240	F	United Kingdom (18), Denmark (11), Croatia (4), Switzerland (4), United States (2), Brazil (1), Canada (1), Czechia (1), Iceland (1), Japan (1), Rwanda (1), Slovenia (1), Sweden (1)	47	2020-06-13 / Slovenia	2020-09-28	114982
R	346	I	United States (15), Sweden (11), Denmark (6), United Kingdom (6), Croatia (2), France (2), Italy (1), Mexico (1), Norway (1), Turkey (1)	46	2020-05-18 / Mexico	2020-12-14	314100
K	378	N	France (24), United Kingdom (13), United States (6), Austria (1), Ireland (1), United Arab Emirates (1)	46	2020-03-18 / United Kingdom	2020-12-26	443844
P	479	L	United Kingdom (19), United States (19), Germany (3), Turkey (2), Belgium (1), Rwanda (1), Switzerland (1)	46	2020-04-03 / United States	2020-10-15	220136
E	484	G	United States (13), United Kingdom (12), Gibraltar (4), Denmark (3), Lithuania (2), Spain (2), Switzerland (2), France (1), Germany (1), Ireland (1), Italy (1), Japan (1), Mexico (1), Netherlands (1), Taiwan, Province of China (1)	46	2020-04-20 / Japan	2020-10-28	218947
Q	493	L	United States (27), United Kingdom (11), Denmark (2), Netherlands (2), Switzerland (2), Canada (1), Ireland (1)	46	2020-05-19 / United States	2020-06-19	24535
I	569	T	United States (25), Denmark (11), United Kingdom (7), Belgium (1), France (1), India (1)	46	2020-06-19 / India	2020-11-09	198211
T	676	A	Spain (18), Sri Lanka (12), United States (5), South Africa (4), Mexico (3), Switzerland (2), Denmark (1), Netherlands (1)	46	2020-04-20 / Denmark	2021-01-15	490063
P	1079	T	Italy (12), United States (10), United Kingdom (7), Spain (5), Portugal (4), New Zealand (3), Switzerland (2), France (1), Germany (1), Japan (1)	46	2020-02-17 / Japan	2021-01-11	540146
D	1127	G	United States (12), Belgium (8), Italy (8), United Kingdom (8), Denmark (3), Netherlands (2), Switzerland (2), Egypt (1), Ireland (1), Spain (1)	46	2020-04-09 / United Kingdom	2020-11-14	283664
I	1169	F	United States (25), Slovenia (9), United Kingdom (6), Not available (3), Argentina (1), Germany (1), Sweden (1)	46	2020-06-29 / Argentina	2021-02-02	545902
V	11	I	United States (13), Iran, Islamic Republic of (12), United Kingdom (11), Netherlands (3), Latvia (2), Bangladesh (1), Nigeria (1), Norway (1), Uganda (1)	45	2020-04-24 / Netherlands	2020-05-19	25103
K	150	T	United States (41), United Kingdom (2), Lithuania (1), Switzerland (1)	45	2020-04-14 / United Kingdom	2021-03-11	871739
N	370	H	United Kingdom (45)	45	2021-01-19 / United Kingdom	2021-02-12	166870
T	430	I	United States (19), United Kingdom (15), India (3), Sweden (3), Luxembourg (2), Belgium (1), France (1), Gibraltar (1)	45	2020-04-10 / United States	2020-11-08	262363
I	670	M	United States (19), United Kingdom (14), Canada (6), India (3), Brazil (1), Poland (1), Spain (1)	45	2020-03-12 / Canada	2020-05-11	93713
Q	675	K	United States (33), United Kingdom (4), Indonesia (3), Ecuador (2), Australia (1), Israel (1), South Africa (1)	45	2020-03-28 / United States	2021-01-13	518847
G	769	A	United States (19), Switzerland (4), Israel (3), Portugal (3), United Kingdom (3), Brazil (1), Canada (1), China (1), Germany (1), Luxembourg (1), Mexico (1), Not available (1), Poland (1), Russian Federation (1), Senegal (1), South Africa (1), Spain (1), Sweden (1)	45	2020-02-05 / China	2020-07-01	141101
S	937	L	United Kingdom (22), United States (11), Japan (6), Netherlands (2), Bangladesh (1), Finland (1), Lithuania (1), Switzerland (1)	45	2020-03-03 / United Kingdom	2020-05-11	97499
G	946	E	United Kingdom (23), Germany (16), United States (4), Denmark (1), Switzerland (1)	45	2020-11-01 / United Kingdom	2020-11-10	29834
L	1141	F	United States (30), United Kingdom (4), Ireland (3), Not available (3), Denmark (2), Belgium (1), Brazil (1), Canada (1)	45	2020-03-29 / United States	2020-04-01	8976
K	1157	R	Denmark (14), Netherlands (11), France (7), Sweden (4), United Kingdom (3), Germany (2), United States (2), Argentina (1), Turkey (1)	45	2020-12-07 / France	2021-01-29	267931
G	1246	S	United Kingdom (27), United States (8), Sweden (4), Belgium (1), Denmark (1), Ireland (1), Latvia (1), Slovakia (1), Spain (1)	45	2020-04-30 / United States	2020-09-29	150407
G	75	A	Japan (14), United States (12), United Kingdom (5), India (3), Netherlands (3), Australia (1), Brazil (1), Costa Rica (1), Denmark (1), Germany (1), Italy (1), Switzerland (1)	44	2020-04-28 / India	2020-12-28	384177
P	82	L	United Kingdom (38), United States (3), Latvia (2), India (1)	44	2020-04-20 / India	2020-12-18	357256
Y	144	D	France (43), Iran, Islamic Republic of (1)	44	2020-03-20 / Iran, Islamic Republic of	2021-02-08	702063
Y	170	H	United Kingdom (11), United States (11), Denmark (6), Spain (4), Brazil (3), Netherlands (2), Switzerland (2), Germany (1), Indonesia (1), Mexico (1), Peru (1), Slovenia (1)	44	2020-03-07 / Spain	2020-08-10	177775
L	249	F	United Kingdom (19), United States (11), Italy (7), Brazil (2), United Arab Emirates (2), Canada (1), Hong Kong (1), Israel (1)	44	2020-02-19 / Hong Kong	2020-11-08	321662
A	846	G	United States (28), Belgium (14), United Kingdom (2)	44	2020-05-10 / United Kingdom	2021-01-04	404888
V	860	L	United Kingdom (26), Denmark (8), Japan (6), United States (3), Finland (1)	44	2020-06-18 / United States	2020-12-14	290750
E	1072	Q	Brazil (16), United States (15), Spain (7), United Kingdom (3), India (1), Portugal (1), Serbia (1)	44	2020-04-16 / United Kingdom	2020-10-26	221114
I	1114	L	United States (22), Spain (18), United Kingdom (2), Japan (1), United Arab Emirates (1)	44	2020-03-28 / United States	2020-12-18	398205
L	1224	S	United States (36), United Kingdom (4), Japan (2), Kenya (1), Poland (1)	44	2020-03-16 / United States	2020-07-22	151505
D	1260	H	Slovenia (26), United States (6), Netherlands (5), United Kingdom (5), Egypt (1), Italy (1)	44	2020-05-28 / United States	2021-01-24	503967
P	85	S	United States (28), United Kingdom (9), Germany (2), Latvia (2), Not available (1), United Arab Emirates (1)	43	2020-09-29 / United Arab Emirates	2020-12-02	146316
K	97	R	United Kingdom (37), United States (5), Qatar (1)	43	2020-04-22 / United Kingdom	2021-02-12	672090
N	125	S	United Kingdom (33), United States (7), Portugal (2), Chile (1)	43	2020-10-15 / United Kingdom	2020-11-14	77671
D	215	E	United Kingdom (31), Canada (11), United States (1)	43	2020-03-07 / United Kingdom	2020-12-04	384650
E	324	K	United Kingdom (35), United States (3), Germany (2), Guatemala (1), Italy (1), Slovenia (1)	43	2020-10-21 / United States	2021-01-26	359023
V	503	F	United Kingdom (15), United States (13), Spain (3), Germany (2), Brazil (1), Costa Rica (1), France (1), Gibraltar (1), Iran, Islamic Republic of (1), Luxembourg (1), Mexico (1), Netherlands (1), Slovenia (1), Switzerland (1)	43	2020-03-19 / Switzerland	2020-10-02	226553
P	521	R	United States (27), China (4), United Kingdom (3), Germany (2), Romania (2), Austria (1), Croatia (1), Hong Kong (1), Israel (1), Turkey (1)	43	2020-03-07 / Israel	2020-04-18	71351
P	589	S	United States (14), United Kingdom (7), Spain (6), Switzerland (5), Not available (3), Tunisia (2), Brazil (1), Denmark (1), India (1), Netherlands (1), Norway (1), Portugal (1)	43	2020-04-01 / United Kingdom	2020-09-02	163429
E	654	V	United States (18), Denmark (8), Colombia (3), India (3), Switzerland (3), Slovenia (2), United Kingdom (2), Belgium (1), Brazil (1), Costa Rica (1), Spain (1)	43	2020-07-15 / India	2020-09-03	53027
I	1081	V	United States (18), United Kingdom (9), Switzerland (7), Denmark (2), India (2), Bangladesh (1), Botswana (1), France (1), Mexico (1), Uganda (1)	43	2020-06-11 / India	2020-12-03	265663
G	1099	S	United States (30), Switzerland (8), United Kingdom (3), Belgium (1), Brazil (1)	43	2020-10-26 / United Kingdom	2020-12-30	191822
P	1112	S	United States (15), Denmark (8), Germany (7), United Kingdom (3), Iceland (2), Australia (1), Belgium (1), Canada (1), France (1), Ireland (1), Netherlands (1), Norway (1), Switzerland (1)	43	2020-03-20 / Iceland	2020-10-12	242766
V	1122	M	United States (37), Brazil (3), United Kingdom (2), Portugal (1)	43	2020-08-10 / Brazil	2020-12-15	242508
R	1185	H	United States (23), United Kingdom (9), Germany (3), Spain (2), Australia (1), Bangladesh (1), Canada (1), Denmark (1), Israel (1), Netherlands (1)	43	2020-03-26 / Netherlands	2020-11-04	282934
V	1189	I	United Kingdom (27), United States (13), Portugal (1), Spain (1), Sweden (1)	43	2020-04-05 / United Kingdom	2020-11-05	264572
I	1232	V	Lithuania (38), United Kingdom (3), Morocco (1), United States (1)	43	2020-03-28 / United Kingdom	2020-12-11	372405
L	84	I	United Kingdom (15), United States (11), Italy (4), Hungary (3), Netherlands (2), Austria (1), Belgium (1), Denmark (1), France (1), Germany (1), Poland (1), Slovakia (1)	42	2020-04-21 / United Kingdom	2020-05-17	27181
I	100	T	United Kingdom (24), United States (10), Germany (2), Greece (2), Spain (2), Netherlands (1), Switzerland (1)	42	2020-03-27 / United Kingdom	2020-06-08	86473
P	217	S	United States (15), United Kingdom (7), Germany (5), Ireland (4), Netherlands (3), France (2), Italy (2), Japan (2), India (1), Spain (1)	42	2020-04-13 / France	2020-12-18	367950
E	309	K	United States (16), United Kingdom (13), Switzerland (3), France (2), Ireland (2), Austria (1), Canada (1), Greece (1), Indonesia (1), North Macedonia (1), Philippines (1)	42	2020-10-12 / United States	2020-12-17	171023
E	324	V	Portugal (28), United States (5), United Kingdom (3), Argentina (1), Germany (1), Latvia (1), Luxembourg (1), Netherlands (1), Switzerland (1)	42	2020-06-20 / United States	2020-11-09	197053
L	546	V	United Kingdom (33), Spain (7), France (1), Pakistan (1)	42	2021-01-01 / Pakistan	2021-02-22	335698
R	815	K	United Kingdom (21), United States (8), India (4), Iran, Islamic Republic of (4), Spain (2), Canada (1), Denmark (1), South Africa (1)	42	2020-05-09 / Iran, Islamic Republic of	2020-10-26	193756
R	1091	C	United Kingdom (17), United States (8), Belgium (3), Denmark (3), Germany (2), India (2), Italy (2), Romania (2), Switzerland (2), Spain (1)	42	2020-03-23 / Germany	2020-08-28	177064
I	1114	V	United States (28), United Kingdom (4), Mexico (3), Brazil (2), Italy (2), Germany (1), India (1), South Africa (1)	42	2020-04-03 / United Kingdom	2020-12-28	422358
V	1128	I	United States (29), Brazil (9), United Kingdom (2), Chile (1), Mexico (1)	42	2020-07-02 / Brazil	2020-12-03	243762
E	1151	D	Switzerland (14), United States (10), United Kingdom (9), Canada (5), Japan (1), Norway (1), Singapore (1), Sweden (1)	42	2020-04-29 / United States	2020-11-23	277921
I	1169	L	United States (17), Canada (15), Spain (7), India (2), Indonesia (1)	42	2020-06-25 / Canada	2020-07-18	22967
E	1195	D	Germany (17), United States (10), United Kingdom (5), Sweden (4), Denmark (2), Austria (1), Canada (1), Indonesia (1), Mexico (1)	42	2020-01-01 / United Kingdom	2020-09-28	237080
S	13	N	United States (23), Slovenia (6), United Kingdom (6), Iran, Islamic Republic of (2), Denmark (1), Germany (1), Rwanda (1), South Africa (1)	41	2020-03-16 / Germany	2020-11-16	337368
V	36	I	Denmark (17), United Kingdom (15), United States (7), France (1), Portugal (1)	41	2020-05-19 / France	2020-11-27	267043
A	123	V	Germany (14), United Kingdom (11), United States (9), Norway (3), Belgium (1), France (1), Malaysia (1), Slovenia (1)	41	2020-04-10 / Malaysia	2020-04-23	20816
M	177	V	United States (15), Spain (8), France (7), Netherlands (4), Belgium (2), Denmark (1), Hong Kong (1), Ireland (1), Russian Federation (1), Switzerland (1)	41	2020-04-10 / Ireland	2020-12-25	393984
A	264	S	France (10), Iran, Islamic Republic of (5), United States (5), Chile (4), United Kingdom (4), Indonesia (3), India (2), Zimbabwe (2), Australia (1), Brazil (1), Italy (1), Portugal (1), Spain (1), Switzerland (1)	41	2020-05-02 / United Kingdom	2020-12-21	353832
V	289	L	United Kingdom (19), United States (7), Romania (3), Turkey (3), Japan (2), Slovakia (2), Belgium (1), Canada (1), Germany (1), India (1), Switzerland (1)	41	2020-03-26 / Switzerland	2020-10-19	244137
Q	321	L	United States (18), Rwanda (8), United Kingdom (5), Croatia (4), Kazakhstan (4), Russian Federation (2)	41	2020-03-15 / United States	2020-11-23	355858
G	485	R	Australia (36), United States (3), Canada (1), United Kingdom (1)	41	2020-05-05 / Australia	2020-05-12	6627
I	569	V	United States (16), Czechia (13), United Kingdom (6), India (2), Belgium (1), France (1), Germany (1), Italy (1)	41	2020-03-18 / France	2020-12-21	430175
T	618	A	United Kingdom (23), United States (11), Germany (3), France (1), India (1), Italy (1), Switzerland (1)	41	2020-04-20 / United States	2021-01-14	483641
P	807	S	Germany (22), United Kingdom (6), United States (5), Denmark (4), France (1), Italy (1), Slovenia (1), Ukraine (1)	41	2020-10-05 / United Kingdom	2021-01-11	296149
D	830	G	Denmark (24), United States (11), France (3), United Kingdom (3)	41	2020-03-10 / United States	2020-07-02	138961
P	862	S	United Kingdom (23), United States (9), Germany (3), France (2), Argentina (1), Denmark (1), Italy (1), Portugal (1)	41	2020-03-26 / United States	2020-10-03	214677
D	1163	N	Germany (13), United States (10), United Kingdom (4), Italy (3), Turkey (3), India (2), Japan (2), France (1), Poland (1), South Africa (1), Spain (1)	41	2020-10-27 / South Africa	2021-01-19	299405
D	1184	G	Spain (17), United Kingdom (13), Germany (7), Brazil (2), Ireland (1), Italy (1)	41	2020-04-09 / Italy	2021-01-21	543996
S	46	A	United States (30), Russian Federation (3), Mexico (2), United Kingdom (2), Canada (1), Germany (1), Sweden (1)	40	2020-03-15 / United States	2020-11-04	303876
P	82	H	United States (16), United Kingdom (12), Greece (10), Poland (2)	40	2020-03-29 / United Kingdom	2020-12-28	433483
T	124	I	United Kingdom (12), United States (10), Austria (4), Belgium (3), Australia (2), Croatia (1), Denmark (1), Finland (1), Germany (1), India (1), Italy (1), Luxembourg (1), Netherlands (1), Panama (1)	40	2020-03-21 / Italy	2020-09-26	214523
E	132	A	United States (12), Denmark (10), Belgium (6), Germany (6), Italy (3), Cameroon (1), Poland (1), United Kingdom (1)	40	2020-03-30 / United Kingdom	2021-01-05	471191
N	148	K	Belgium (26), Spain (4), Germany (3), United States (3), Australia (1), Israel (1), Netherlands (1), United Kingdom (1)	40	2020-03-09 / Spain	2021-02-17	782316
N	331	T	Italy (30), United Kingdom (8), United States (2)	40	2020-12-21 / Italy	2021-01-31	229857
A	352	V	United States (13), United Kingdom (9), Denmark (4), Canada (3), France (2), Germany (2), Israel (2), Switzerland (2), Italy (1), Slovakia (1), Spain (1)	40	2020-03-15 / Germany	2020-11-24	358479
V	539	I	United Kingdom (29), Germany (6), Poland (3), Greece (1), United States (1)	40	2020-11-07 / United Kingdom	2020-11-12	17600
T	604	A	United States (37), United Kingdom (2), Portugal (1)	40	2021-01-12 / United States	2021-02-09	187576
L	611	F	Belgium (9), Sweden (8), United States (5), Czechia (3), Italy (3), United Kingdom (3), Chile (2), Denmark (2), Switzerland (2), Australia (1), France (1), Gibraltar (1)	40	2020-01-01 / United States	2020-03-05	2583
L	699	I	United Kingdom (19), United States (10), Germany (2), Greece (2), Spain (2), Switzerland (2), Austria (1), Mexico (1), Rwanda (1)	40	2020-09-16 / United Kingdom	2020-12-13	191368
T	941	I	United States (14), United Kingdom (10), Denmark (3), Canada (2), Ireland (2), Spain (2), Argentina (1), Belgium (1), China (1), France (1), Netherlands (1), Russian Federation (1), South Africa (1)	40	2020-03-30 / United States	2020-11-05	277967
P	1112	Q	Italy (20), United States (8), Japan (5), Germany (2), United Kingdom (2), India (1), Not available (1), Switzerland (1)	40	2020-04-25 / Germany	2020-12-24	370495
K	1149	R	United Kingdom (23), United States (10), Japan (2), South Africa (2), Sweden (2), Germany (1)	40	2020-01-01 / United Kingdom	2020-08-31	203555
Q	23	K	Brazil (30), United States (4), Argentina (1), Iran, Islamic Republic of (1), Ireland (1), Netherlands (1), United Kingdom (1)	39	2020-03-31 / United States	2020-10-27	252736
S	46	L	United Kingdom (16), United States (8), Brazil (2), India (2), Ireland (2), Netherlands (2), Canada (1), Denmark (1), Indonesia (1), Israel (1), Peru (1), Poland (1), Switzerland (1)	39	2020-03-09 / Denmark	2020-08-20	188163
S	151	N	United States (20), Spain (6), United Kingdom (6), France (4), Belgium (1), Czechia (1), Sweden (1)	39	2020-04-27 / United Kingdom	2020-12-29	390747
R	246	T	United Kingdom (13), United States (11), Chile (3), Belgium (2), Luxembourg (2), Spain (2), Denmark (1), Germany (1), Japan (1), Mexico (1), Paraguay (1), Sweden (1)	39	2020-06-24 / Sweden	2020-11-06	184577
P	272	H	United Kingdom (29), United States (7), Belgium (1), Mexico (1), Singapore (1)	39	2020-10-20 / United Kingdom	2020-11-14	68551
V	534	I	United States (17), Germany (8), United Kingdom (5), Switzerland (3), Denmark (2), Finland (1), Malaysia (1), Norway (1), Poland (1)	39	2020-03-18 / Malaysia	2020-08-10	166365
A	771	V	United Kingdom (16), Netherlands (9), United States (4), Turkey (3), India (2), Not available (2), Belgium (1), Italy (1), Latvia (1)	39	2020-03-25 / Turkey	2020-09-01	177445
L	821	V	United Kingdom (17), United States (6), Germany (4), Senegal (4), Canada (3), Denmark (1), France (1), Ireland (1), Singapore (1), Spain (1)	39	2020-04-17 / Senegal	2020-12-29	403129
Q	836	L	United States (18), Germany (7), Austria (5), United Kingdom (5), India (2), Mexico (2)	39	2020-03-25 / United States	2020-10-07	224852
D	936	G	United States (11), Canada (10), Switzerland (6), United Kingdom (4), Netherlands (3), Ireland (2), Mexico (1), Poland (1), South Africa (1)	39	2020-03-30 / Ireland	2020-04-15	32299
M	1233	I	United States (19), United Kingdom (6), Bangladesh (2), Ireland (2), Not available (2), Egypt (1), Germany (1), India (1), Malawi (1), Mexico (1), Netherlands (1), Poland (1), Spain (1)	39	2020-04-19 / United Kingdom	2020-11-30	304929
E	1262	D	Canada (6), United States (6), Poland (5), United Kingdom (5), Germany (4), Sweden (4), India (3), Australia (1), Malawi (1), Russian Federation (1), Slovenia (1), South Africa (1), Spain (1)	39	2020-07-18 / Australia	2021-01-11	384152
K	147	N	United Kingdom (16), United States (16), Brazil (1), Canada (1), India (1), Italy (1), Spain (1), Switzerland (1)	38	2020-04-16 / Brazil	2021-01-13	483152
S	155	T	United States (33), Chile (1), Germany (1), Hong Kong (1), South Africa (1), United Kingdom (1)	38	2020-04-08 / Hong Kong	2020-12-04	330956
V	213	G	United States (27), Iran, Islamic Republic of (7), India (1), Portugal (1), Slovenia (1), United Kingdom (1)	38	2020-03-29 / Iran, Islamic Republic of	2020-11-19	318647
Q	321	K	United Kingdom (34), Switzerland (3), Sweden (1)	38	2020-04-20 / United Kingdom	2021-02-06	630970
V	483	I	United States (18), Spain (6), United Kingdom (5), Peru (4), Czechia (3), Russian Federation (1), Switzerland (1)	38	2020-03-28 / United Kingdom	2020-12-28	435306
K	558	R	United States (15), Israel (12), Germany (2), Mexico (2), South Africa (2), United Kingdom (2), France (1), Portugal (1), Switzerland (1)	38	2020-03-02 / Germany	2020-12-17	427008
V	635	I	Switzerland (17), United States (7), United Kingdom (6), Ecuador (2), Germany (2), Mexico (2), Australia (1), Italy (1)	38	2020-06-29 / Mexico	2020-11-26	232148
R	646	H	United States (21), United Kingdom (6), Switzerland (4), Canada (2), Netherlands (2), Denmark (1), Russian Federation (1), Zimbabwe (1)	38	2020-04-18 / Canada	2020-11-16	274357
N	679	T	United States (32), Slovakia (3), India (1), Not available (1), Portugal (1)	38	2020-06-02 / India	2021-01-13	439082
A	701	T	India (19), United States (12), United Kingdom (3), Australia (1), Croatia (1), Slovenia (1), Spain (1)	38	2020-06-18 / India	2020-06-25	8565
Q	787	H	United Kingdom (15), United States (11), Canada (5), Germany (2), Switzerland (2), India (1), Israel (1), Not available (1)	38	2020-03-23 / United Kingdom	2020-04-13	43477
F	797	L	United Kingdom (22), Germany (8), United States (4), Iran, Islamic Republic of (2), Australia (1), Denmark (1)	38	2020-06-06 / Iran, Islamic Republic of	2020-11-06	201494
R	1014	K	United States (20), Poland (5), Japan (3), Spain (3), Canada (2), Germany (2), Colombia (1), India (1), United Kingdom (1)	38	2020-04-19 / United Kingdom	2020-11-16	273196
D	1153	G	United States (14), United Kingdom (10), Denmark (4), Germany (3), Czechia (2), India (2), Colombia (1), Hungary (1), Pakistan (1)	38	2020-05-27 / United States	2020-09-24	121935
G	1167	R	Germany (31), United Kingdom (3), United States (2), Japan (1), Sweden (1)	38	2020-05-13 / United States	2021-02-26	748750
I	1221	T	United Kingdom (35), United States (2), Ireland (1)	38	2020-06-09 / United States	2021-01-12	429372
E	1258	V	United States (33), United Kingdom (3), France (1), Germany (1)	38	2020-04-13 / United States	2020-04-30	24960
V	16	I	Kazakhstan (15), United States (8), United Kingdom (5), Canada (3), Egypt (1), Italy (1), Luxembourg (1), Mexico (1), Netherlands (1), Poland (1)	37	2020-03-01 / Kazakhstan	2020-11-07	318482
G	219	D	Japan (9), Germany (8), United States (7), United Kingdom (4), Netherlands (2), Norway (2), Serbia (2), Belgium (1), Mexico (1), Sweden (1)	37	2020-04-15 / Japan	2020-04-29	19758
E	324	Q	United States (21), United Kingdom (5), Norway (3), France (2), Mexico (2), Denmark (1), Germany (1), Ireland (1), Netherlands (1)	37	2020-04-16 / Ireland, Mexico	2021-01-15	495317
P	330	L	United Kingdom (16), United States (7), Spain (4), Denmark (2), Canada (1), France (1), Germany (1), Italy (1), Not available (1), Panama (1), Russian Federation (1), Slovenia (1)	37	2020-04-21 / Russian Federation	2020-11-17	272811
V	367	A	United Kingdom (30), Denmark (4), Slovenia (1), Spain (1), United States (1)	37	2020-08-10 / Denmark	2021-03-01	687505
E	471	D	France (29), Switzerland (4), United Kingdom (2), French Guiana (1), India (1)	37	2020-06-20 / India	2021-01-20	467114
T	638	A	United States (34), Denmark (2), Bulgaria (1)	37	2020-05-18 / United States	2020-07-09	45856
E	654	A	France (13), Ireland (12), United States (8), Bulgaria (1), Germany (1), India (1), United Kingdom (1)	37	2020-04-23 / India	2020-09-16	141265
P	793	L	United Kingdom (8), United States (8), Norway (3), Singapore (3), Switzerland (3), Germany (2), Mozambique (2), Australia (1), Japan (1), Jordan (1), Philippines (1), Poland (1), Portugal (1), Sweden (1), Zimbabwe (1)	37	2020-03-21 / Australia	2020-09-07	190313
A	903	S	United States (17), United Kingdom (12), Sweden (3), Finland (1), Germany (1), Peru (1), South Africa (1), Switzerland (1)	37	2020-04-14 / United Kingdom	2020-11-10	262693
G	1171	D	United Kingdom (22), Zimbabwe (10), United States (3), Japan (2)	37	2020-06-13 / Japan	2020-11-01	179821
A	67	T	United Kingdom (13), United States (13), Belarus (3), Spain (2), Switzerland (2), Netherlands (1), Poland (1), Portugal (1)	36	2020-06-05 / United Kingdom	2020-11-04	196524
T	95	S	United States (20), United Kingdom (6), Bulgaria (4), Germany (2), Indonesia (1), Japan (1), Netherlands (1), Spain (1)	36	2020-06-01 / United States	2021-01-26	522000
Y	144	S	United Kingdom (11), United States (9), Colombia (5), Belgium (3), Germany (2), Spain (2), Denmark (1), India (1), Portugal (1), Singapore (1)	36	2020-04-24 / Singapore	2021-02-15	689041
R	158	S	United States (19), United Kingdom (4), Indonesia (2), Italy (2), Russian Federation (2), India (1), Israel (1), Mexico (1), Poland (1), Spain (1), Switzerland (1), Uganda (1)	36	2020-03-31 / United States	2021-01-09	487641
N	616	S	United States (31), United Kingdom (3), China (1), Qatar (1)	36	2020-05-22 / Qatar	2021-03-01	758935
E	619	K	Denmark (11), United Kingdom (7), United States (7), Australia (5), Austria (3), Iran, Islamic Republic of (1), Japan (1), Nigeria (1)	36	2020-08-15 / Australia	2020-11-02	122115
E	654	D	United Kingdom (28), United States (2), Australia (1), Canada (1), Germany (1), India (1), Spain (1), Switzerland (1)	36	2020-04-18 / United Kingdom	2020-04-28	13450
N	657	D	Netherlands (22), United States (10), Belgium (1), Qatar (1), Sweden (1), United Kingdom (1)	36	2020-04-12 / Qatar	2021-01-06	449999
N	658	T	Brazil (24), Spain (4), United States (3), Panama (2), Australia (1), Germany (1), India (1)	36	2020-03-27 / United States	2020-12-20	405389
N	710	S	United States (17), France (8), Canada (7), Australia (1), Poland (1), Switzerland (1), United Kingdom (1)	36	2020-03-25 / France	2020-05-24	81865
N	751	Y	Denmark (19), Palestine, State of (4), United Kingdom (4), Italy (2), South Africa (2), United States (2), Germany (1), Mexico (1), Portugal (1)	36	2020-03-31 / Palestine, State of	2020-10-26	250817
A	831	S	Switzerland (9), United Kingdom (7), Australia (6), India (4), United States (4), Netherlands (3), Finland (1), Mozambique (1), Spain (1)	36	2020-03-21 / Australia	2020-08-06	156770
D	839	G	Portugal (18), United Kingdom (9), Italy (3), Ireland (2), Uzbekistan (2), Slovakia (1), United States (1)	36	2020-03-24 / United Kingdom	2021-02-02	659014
N	978	S	United States (31), Sweden (4), Italy (1)	36	2020-12-24 / United States	2021-02-09	278367
Q	1005	H	United Kingdom (16), United States (13), Germany (2), Denmark (1), India (1), Netherlands (1), Poland (1), Sweden (1)	36	2020-04-02 / India	2021-01-11	496132
V	1065	A	United Kingdom (13), United States (11), Canada (4), Spain (3), France (1), Greece (1), Mexico (1), Netherlands (1), United Arab Emirates (1)	36	2020-08-05 / Mexico	2021-01-06	338874
T	1066	A	United Kingdom (35), Poland (1)	36	2020-11-02 / United Kingdom	2021-03-11	636223
F	1109	L	United Kingdom (12), United States (10), Germany (6), Latvia (3), Bangladesh (1), Brazil (1), Denmark (1), Switzerland (1), United Arab Emirates (1)	36	2020-04-06 / Germany	2020-05-18	52914
D	1163	V	United States (27), Mexico (4), Burkina Faso (2), United Kingdom (2), Peru (1)	36	2020-05-27 / United States	2020-07-04	34502
V	143	I	United Kingdom (28), United States (4), Japan (1), Panama (1), Spain (1)	35	2020-03-30 / Panama	2021-01-11	503535
F	175	S	United States (25), South Africa (5), United Kingdom (3), Spain (1), Switzerland (1)	35	2020-10-21 / United Kingdom	2021-01-04	226593
I	203	V	Spain (12), United States (11), Ireland (3), United Kingdom (3), Luxembourg (2), Belgium (1), Canada (1), Germany (1), Japan (1)	35	2020-04-12 / United Kingdom	2021-01-15	501816
L	244	S	United States (18), United Kingdom (12), Australia (1), Belgium (1), Canada (1), Mexico (1), Poland (1)	35	2020-01-01 / United Kingdom	2021-01-31	667068
T	250	N	United Kingdom (17), United States (10), Brazil (2), Netherlands (2), Germany (1), India (1), Spain (1), Turkey (1)	35	2020-04-14 / Netherlands	2020-10-21	213214
E	281	K	United States (19), Sweden (10), United Kingdom (3), Germany (2), India (1)	35	2020-03-24 / United States	2021-01-12	522520
A	288	V	Ecuador (12), United Kingdom (8), Germany (3), United States (3), Canada (2), Denmark (1), Egypt (1), France (1), Italy (1), Lebanon (1), Netherlands (1), Switzerland (1)	35	2020-03-09 / Lebanon	2020-11-02	303661
T	415	A	United States (30), United Kingdom (2), Greece (1), Russian Federation (1), Turkey (1)	35	2020-11-07 / United States	2020-12-28	151413
T	791	K	United States (26), Belgium (7), France (1), Spain (1)	35	2020-02-29 / Spain	2020-05-14	100798
I	834	F	United States (14), United Kingdom (12), Japan (8), Iran, Islamic Republic of (1)	35	2020-03-22 / Iran, Islamic Republic of	2021-01-28	629075
A	890	T	United Kingdom (12), Netherlands (6), United States (4), Canada (2), Spain (2), Belgium (1), Hungary (1), India (1), Indonesia (1), Italy (1), Slovakia (1), South Africa (1), Sweden (1), Turkey (1)	35	2020-04-02 / Netherlands	2020-07-22	116628
Q	913	H	United Kingdom (14), United States (5), Denmark (4), Canada (2), Japan (2), Australia (1), Cyprus (1), Czechia (1), Germany (1), India (1), Iran, Islamic Republic of (1), Italy (1), Turkey (1)	35	2020-01-01 / United Kingdom	2020-10-16	269057
L	1049	I	United Kingdom (24), United States (7), Canada (1), Denmark (1), Netherlands (1), Switzerland (1)	35	2020-04-16 / United Kingdom	2021-01-11	471236
F	1156	L	Denmark (8), United Kingdom (8), Japan (6), United States (4), France (2), Germany (2), Angola (1), Belgium (1), Netherlands (1), Poland (1), Russian Federation (1)	35	2020-03-26 / United Kingdom	2020-12-25	424701
N	1192	T	Australia (19), United States (6), United Kingdom (5), Argentina (2), Bulgaria (1), Denmark (1), Switzerland (1)	35	2020-02-24 / United States	2020-08-15	184774
V	90	I	United States (18), United Kingdom (7), Japan (2), Netherlands (2), Poland (2), Belgium (1), Colombia (1), Ecuador (1)	34	2020-08-11 / Japan	2020-11-18	172240
N	99	D	Denmark (29), Germany (1), Japan (1), Sweden (1), United Kingdom (1), United States (1)	34	2020-01-01 / United Kingdom	2020-12-14	418157
L	117	I	United States (24), United Kingdom (4), Belgium (2), Denmark (1), India (1), Mexico (1), Switzerland (1)	34	2020-05-24 / India	2020-11-17	240824
V	126	A	United States (10), United Kingdom (9), Belgium (3), Lithuania (3), Portugal (3), France (2), Germany (1), Ireland (1), Sweden (1), Switzerland (1)	34	2020-12-11 / United States	2021-02-24	430097
S	151	T	United States (20), United Kingdom (4), Austria (2), Switzerland (2), China (1), Czechia (1), Denmark (1), India (1), Iraq (1), Sweden (1)	34	2020-01-30 / China	2021-01-05	508030
Y	200	C	United Kingdom (19), United States (7), Germany (2), Spain (2), Iceland (1), Netherlands (1), Poland (1), Singapore (1)	34	2020-04-01 / Singapore	2021-01-14	516323
R	237	S	United States (28), Belgium (2), Denmark (2), Italy (1), Netherlands (1)	34	2020-08-28 / United States	2020-11-05	116766
Q	239	R	United Kingdom (12), United States (9), Brazil (7), India (2), Colombia (1), Japan (1), Nigeria (1), Portugal (1)	34	2020-03-23 / United States	2021-01-20	573897
N	280	S	United States (24), Italy (4), Peru (2), United Kingdom (2), Luxembourg (1), Qatar (1)	34	2020-05-08 / Qatar	2021-02-16	682385
N	354	S	United Kingdom (14), United States (5), Hungary (4), Bangladesh (3), Germany (3), Spain (3), Latvia (1), Mexico (1)	34	2020-03-20 / Germany	2020-05-01	72404
P	384	R	Canada (34)	34	NA / NA	NA	NA
E	484	A	United States (15), United Kingdom (6), Spain (3), Germany (2), Bulgaria (1), Croatia (1), Italy (1), Japan (1), Netherlands (1), Norway (1), Poland (1), South Africa (1)	34	2020-03-03 / Spain	2020-10-20	274370
T	739	A	Japan (27), United Kingdom (5), India (1), Slovakia (1)	34	2020-06-01 / India	2020-09-18	110461
D	808	E	United States (17), Germany (7), Australia (6), Brazil (1), Ireland (1), Israel (1), Switzerland (1)	34	2020-04-07 / Australia	2020-12-19	380199
D	820	N	Iran, Islamic Republic of (25), United Kingdom (4), United States (3), Hong Kong (1), Italy (1)	34	2020-02-22 / Hong Kong	2020-05-10	97301
G	832	S	Netherlands (11), United Kingdom (11), Germany (6), United States (3), Spain (2), Italy (1)	34	2020-03-16 / Spain	2020-12-21	434406
T	874	I	Switzerland (7), United Kingdom (7), United States (6), Portugal (4), Italy (2), New Zealand (2), Canada (1), France (1), Iran, Islamic Republic of (1), Ireland (1), Spain (1), Sweden (1)	34	2020-04-25 / Iran, Islamic Republic of	2021-01-06	430997
S	875	A	United Kingdom (28), Japan (2), United States (2), Australia (1), Israel (1)	34	2020-12-26 / Australia	2021-01-28	196219
T	1076	S	Germany (12), United States (10), Brazil (7), Canada (2), United Kingdom (2), Sweden (1)	34	2020-03-28 / Canada	2021-01-11	506931
I	1216	S	United Kingdom (32), Japan (1), United States (1)	34	2020-08-07 / Japan	2021-02-19	622110
C	1247	Y	United Kingdom (17), United States (8), Singapore (5), Denmark (1), France (1), Russian Federation (1), Switzerland (1)	34	2020-05-18 / Singapore	2020-08-05	71479
D	1260	E	United States (18), United Kingdom (9), Italy (6), Poland (1)	34	2020-03-23 / United Kingdom	2020-11-26	347481
V	3	I	United Kingdom (22), United States (3), Canada (2), Denmark (2), Nigeria (2), Indonesia (1), Poland (1)	33	2020-04-06 / United Kingdom	2021-01-14	506484
T	63	I	United Kingdom (22), United States (5), Slovakia (3), Belgium (1), Czechia (1), Germany (1)	33	2020-04-07 / United Kingdom	2021-01-26	580566
R	78	K	United States (9), Sweden (4), Denmark (3), Israel (3), Kenya (3), Australia (2), New Zealand (2), Panama (2), Belgium (1), China (1), Iran, Islamic Republic of (1), Ireland (1), United Kingdom (1)	33	2020-03-08 / Australia	2020-07-31	167053
S	98	P	United Kingdom (20), Sri Lanka (8), United States (3), Belgium (1), Not available (1)	33	2020-05-08 / Not available	2020-07-15	58714
N	121	D	United States (30), Italy (1), Mexico (1), United Kingdom (1)	33	2020-07-15 / United States	2021-01-19	436334
K	147	E	United Kingdom (21), Germany (3), Austria (2), Israel (2), United States (2), Bulgaria (1), India (1), Japan (1)	33	2020-04-02 / India	2021-01-27	598233
N	149	Y	United States (25), Spain (4), United Kingdom (2), Denmark (1), Sweden (1)	33	2020-03-28 / United States	2020-04-03	15233
S	205	F	Belgium (16), United Kingdom (7), United States (2), Canada (1), Denmark (1), Finland (1), Germany (1), Italy (1), Poland (1), Saudi Arabia (1), Switzerland (1)	33	2020-03-10 / United States	2021-01-22	604137
A	222	T	United Kingdom (19), United States (6), Australia (4), Gambia (3), Iran, Islamic Republic of (1)	33	2020-03-20 / Iran, Islamic Republic of	2020-10-06	231822
L	242	P	United States (14), United Kingdom (9), India (5), Spain (2), Germany (1), Ireland (1), Sweden (1)	33	2020-05-25 / India	2020-07-03	35003
N	354	H	Spain (15), Germany (13), Luxembourg (2), United States (2), Belgium (1)	33	2020-04-26 / Belgium	2020-12-31	398912
L	390	F	United Kingdom (18), Germany (4), United States (3), Luxembourg (2), Netherlands (2), Denmark (1), Iceland (1), Italy (1), Japan (1)	33	2020-04-06 / United States	2020-12-23	398034
D	427	Y	United Kingdom (13), United States (9), Uganda (3), Belgium (2), Italy (2), Denmark (1), Germany (1), Netherlands (1), Spain (1)	33	2020-04-06 / United Kingdom	2020-11-21	306135
G	476	A	Belgium (15), United Kingdom (10), United States (5), Spain (2), Peru (1)	33	2020-03-27 / United States	2021-01-24	583440
F	490	Y	United Kingdom (28), United States (2), Australia (1), Czechia (1), Denmark (1)	33	2020-12-24 / Australia	2021-03-01	416308
S	691	P	United States (11), United Kingdom (5), Italy (3), Russian Federation (3), France (2), Israel (2), Australia (1), Belgium (1), Czechia (1), Germany (1), Kenya (1), New Zealand (1), Switzerland (1)	33	2020-03-26 / New Zealand	2020-12-04	358005
L	945	F	United Kingdom (26), India (3), Brazil (1), Slovakia (1), Spain (1), United States (1)	33	2020-06-06 / United States	2021-02-15	653563
V	1129	L	United States (18), Denmark (4), Brazil (2), United Kingdom (2), China (1), Germany (1), India (1), Italy (1), Panama (1), South Africa (1), Spain (1)	33	2020-01-13 / China	2020-10-14	263980
D	1184	Y	United States (15), United Kingdom (10), Australia (2), South Africa (2), Brazil (1), Germany (1), Italy (1), Spain (1)	33	2020-05-08 / Australia	2020-11-24	270734
D	80	H	United States (21), United Kingdom (5), Poland (2), Belgium (1), Egypt (1), France (1), Switzerland (1)	32	2020-11-06 / United States	2021-01-18	268032
N	121	I	Germany (32)	32	2020-12-29 / Germany	2021-02-18	322724
I	128	V	United States (14), Czechia (5), United Kingdom (4), Not available (3), Mozambique (2), Canada (1), Ireland (1), Israel (1), Netherlands (1)	32	2020-03-12 / United States	2021-01-08	517611
G	142	A	United Kingdom (23), United States (4), Singapore (3), Iran, Islamic Republic of (1), Israel (1)	32	2020-03-13 / United Kingdom	2020-04-14	61754
K	150	I	Sweden (16), United Kingdom (13), Iran, Islamic Republic of (1), Netherlands (1), Poland (1)	32	2020-04-27 / Iran, Islamic Republic of	2021-01-24	531407
G	181	E	United States (16), United Kingdom (4), Canada (3), Denmark (2), Japan (2), Turkey (2), Belgium (1), Netherlands (1), Uganda (1)	32	2020-04-20 / Denmark	2021-01-14	483641
N	188	S	Italy (10), United States (8), United Kingdom (5), Germany (4), Slovakia (2), Brazil (1), Mexico (1), Slovenia (1)	32	2020-11-25 / United Kingdom	2021-01-20	229744
Q	218	R	United Kingdom (16), United States (7), Switzerland (2), Brazil (1), Canada (1), China (1), Denmark (1), Germany (1), Indonesia (1), Myanmar (1)	32	2020-02-14 / China	2021-01-13	552101
E	554	G	United Kingdom (11), Belgium (6), Portugal (4), Switzerland (4), Netherlands (2), Spain (2), Costa Rica (1), Russian Federation (1), United States (1)	32	2020-02-16 / United Kingdom	2020-10-01	240772
G	566	S	United Kingdom (14), United States (8), Australia (3), Denmark (2), Canada (1), Egypt (1), Indonesia (1), Italy (1), South Africa (1)	32	2020-04-10 / Italy	2020-11-22	300119
R	683	L	United Kingdom (12), United States (11), Spain (3), Luxembourg (2), Denmark (1), Iceland (1), Ireland (1), Japan (1)	32	2020-04-16 / United States	2020-11-29	304639
N	751	K	France (18), United States (8), United Kingdom (4), Sri Lanka (1), Switzerland (1)	32	2020-06-12 / United States	2021-01-07	396827
F	1095	L	United States (26), United Kingdom (2), Latvia (1), Papua New Guinea (1), Peru (1), Qatar (1)	32	2020-05-03 / Qatar	2021-02-10	645174
S	1097	T	Belgium (24), United States (6), United Kingdom (2)	32	2020-04-28 / United Kingdom	2021-01-25	542059
W	1102	C	United Kingdom (26), Denmark (2), France (1), Slovenia (1), Switzerland (1), United Arab Emirates (1)	32	2020-07-03 / United Kingdom	2021-02-06	562893
V	1133	L	United States (14), Switzerland (8), United Kingdom (7), Germany (2), Italy (1)	32	2020-03-19 / Italy	2020-11-26	353906
Y	1155	H	United Kingdom (23), Lithuania (2), United States (2), Canada (1), Denmark (1), France (1), Germany (1), Italy (1)	32	2020-04-20 / Lithuania	2021-02-28	782598
M	1233	L	United States (26), Botswana (3), Israel (2), United Kingdom (1)	32	2020-12-29 / Israel	2021-01-29	188517
Q	23	L	United States (11), Germany (9), United Kingdom (5), Canada (2), Croatia (2), Finland (1), Panama (1)	31	2020-06-10 / Canada	2021-01-08	404013
F	59	S	Denmark (10), Australia (8), United States (6), United Kingdom (2), Germany (1), India (1), Italy (1), Japan (1), Lebanon (1)	31	2020-06-18 / India	2020-09-02	78443
V	70	L	United States (18), Spain (4), Finland (2), Denmark (1), France (1), Germany (1), India (1), Japan (1), Singapore (1), Thailand (1)	31	2020-07-11 / United States	2021-01-07	366885
N	137	S	United Kingdom (19), Denmark (9), India (2), United States (1)	31	2020-06-25 / United Kingdom	2020-10-26	156153
R	158	G	United Kingdom (11), Mexico (9), United States (9), France (1), Switzerland (1)	31	2020-04-28 / United States	2020-11-02	221901
Q	173	H	United States (18), Iran, Islamic Republic of (4), India (3), United Kingdom (3), Qatar (1), Russian Federation (1), Switzerland (1)	31	2020-04-01 / United Kingdom	2020-11-21	315974
G	232	C	United Kingdom (13), United States (8), France (2), Netherlands (2), Sweden (2), India (1), Kenya (1), Mexico (1), Poland (1)	31	2020-03-29 / United States	2020-11-04	276499
G	232	V	United Kingdom (19), Germany (3), Australia (2), Canada (1), Denmark (1), Japan (1), Luxembourg (1), Netherlands (1), Peru (1), United States (1)	31	2020-08-27 / Australia	2020-12-08	199848
S	255	P	United Kingdom (13), Costa Rica (11), United States (3), Switzerland (2), Egypt (1), Sweden (1)	31	2020-04-04 / United Kingdom	2020-12-22	398201
Q	271	K	United Kingdom (20), United States (10), Switzerland (1)	31	2020-07-30 / Switzerland	2021-01-20	428524
K	300	R	United States (9), United Kingdom (8), Israel (6), Brazil (2), France (2), Sweden (2), Germany (1), Iceland (1)	31	2020-08-18 / Brazil	2021-01-27	455105
A	348	P	Japan (30), United States (1)	31	2020-08-19 / Japan	2020-10-16	79763
S	349	P	United Kingdom (11), United States (10), Belgium (2), Bosnia and Herzegovina (1), France (1), Gambia (1), Germany (1), Israel (1), Japan (1), Slovenia (1), South Africa (1)	31	2020-05-06 / United States	2021-01-08	428645
N	501	S	United States (12), United Kingdom (6), Japan (4), India (2), Spain (2), Australia (1), Canada (1), Denmark (1), Italy (1), Mexico (1)	31	2020-04-14 / United Kingdom	2020-10-16	202654
N	603	S	Belgium (16), United Arab Emirates (5), United States (4), Denmark (1), Gibraltar (1), Japan (1), Russian Federation (1), Switzerland (1), United Kingdom (1)	31	2020-03-28 / Belgium	2020-08-22	159224
P	631	L	United States (15), United Kingdom (12), Denmark (1), France (1), Germany (1), Panama (1)	31	2020-03-23 / United Kingdom	2020-10-12	238086
T	632	S	Lithuania (12), Spain (11), United States (4), Luxembourg (2), Malaysia (1), Sweden (1)	31	2020-12-18 / United States	2021-02-23	396977
T	724	A	United States (11), Belgium (6), France (5), Netherlands (2), United Kingdom (2), Italy (1), Japan (1), Luxembourg (1), Slovenia (1), Switzerland (1)	31	2020-03-15 / Switzerland	2020-12-15	413005
I	726	T	Lithuania (9), United States (9), United Kingdom (8), Italy (2), Spain (2), Peru (1)	31	2020-10-16 / United Kingdom	2021-01-04	235470
D	796	N	United Kingdom (11), United States (10), Netherlands (4), Iran, Islamic Republic of (2), Italy (2), Belgium (1), Denmark (1)	31	2020-06-06 / Iran, Islamic Republic of	2021-01-18	466996
G	946	R	United States (8), Netherlands (6), South Africa (5), United Kingdom (4), Poland (3), Spain (3), France (1), Slovenia (1)	31	2020-05-09 / South Africa	2021-02-17	688632
K	1038	R	Switzerland (12), United States (7), Luxembourg (5), Portugal (3), Bangladesh (2), Belgium (1), Egypt (1)	31	2020-07-11 / Egypt	2021-01-18	432502
V	1060	I	United States (21), Germany (3), United Kingdom (3), Israel (1), Italy (1), North Macedonia (1), Switzerland (1)	31	2020-04-04 / United Kingdom	2021-01-18	534162
G	1124	C	United States (10), United Kingdom (7), Belgium (2), Finland (2), South Africa (2), Canada (1), Czechia (1), Denmark (1), France (1), Israel (1), Norway (1), Not available (1), Sweden (1)	31	2020-04-15 / Finland	2020-10-22	214574
D	1146	E	United Kingdom (9), United States (5), Australia (4), India (3), Portugal (3), Belgium (1), Canada (1), China (1), Ghana (1), Peru (1), Switzerland (1), Turkey (1)	31	2020-06-10 / Peru	2020-10-06	130939
E	1150	K	United States (10), Netherlands (4), United Kingdom (3), Austria (2), Canada (2), Czechia (1), Denmark (1), India (1), Iran, Islamic Republic of (1), Italy (1), Japan (1), Nigeria (1), Portugal (1), Spain (1), Sweden (1)	31	2020-04-07 / Italy	2020-10-15	212666
P	1162	A	Japan (14), United States (10), United Kingdom (4), Spain (2), France (1)	31	2020-03-04 / France	2020-10-28	292037
A	1190	S	Switzerland (17), Germany (6), United Kingdom (4), United States (3), Russian Federation (1)	31	2020-03-31 / United Kingdom	2021-01-25	587196
M	1233	T	United States (20), Russian Federation (3), South Africa (3), Germany (2), Netherlands (2), Ireland (1)	31	2020-08-05 / South Africa	2020-12-17	254082
T	19	A	United Kingdom (11), Croatia (6), United States (3), France (2), Norway (2), Spain (2), Switzerland (2), Portugal (1), Rwanda (1)	30	2020-10-08 / United Kingdom	2021-01-31	414859
H	66	Y	United Kingdom (21), Poland (4), United States (2), Australia (1), Germany (1), Italy (1)	30	2021-01-04 / Germany	2021-02-26	356626
I	105	V	United Kingdom (9), United States (8), Germany (2), Sweden (2), Australia (1), Belgium (1), Canada (1), Denmark (1), India (1), Japan (1), Rwanda (1), Singapore (1), Uganda (1)	30	2020-01-01 / United Kingdom	2020-12-26	458151
F	157	Y	United Kingdom (30)	30	2021-01-14 / United Kingdom	2021-01-19	37367
R	158	K	United States (17), Switzerland (6), United Kingdom (4), Italy (2), Bangladesh (1)	30	2020-03-16 / Switzerland	2020-10-14	254483
D	178	Y	United States (15), United Kingdom (5), Germany (3), Japan (2), South Africa (2), Spain (2), Brazil (1)	30	2020-09-16 / Brazil	2021-01-20	377745
I	235	T	United States (12), United Kingdom (7), Denmark (3), Spain (3), Austria (1), Brazil (1), India (1), Slovakia (1), Switzerland (1)	30	2020-04-14 / United States	2021-01-25	560939
D	253	A	Italy (17), United States (7), Mexico (1), Netherlands (1), Slovenia (1), Sweden (1), Turkey (1), United Kingdom (1)	30	2020-07-14 / Netherlands	2021-03-04	737435
T	259	R	Mexico (16), United States (13), India (1)	30	2020-12-09 / India	2021-02-11	346365
V	320	F	United States (9), Netherlands (4), United Kingdom (4), Denmark (3), Germany (2), Switzerland (2), Estonia (1), France (1), Italy (1), Luxembourg (1), Spain (1), Sweden (1)	30	2020-03-24 / Switzerland	2020-12-28	444313
D	427	G	United Kingdom (18), United States (8), Brazil (1), Canada (1), Serbia (1), Spain (1)	30	2020-04-28 / Brazil	2020-10-21	194334
N	540	H	Denmark (27), Iran, Islamic Republic of (1), Sweden (1), United States (1)	30	2020-04-18 / Iran, Islamic Republic of	2020-12-14	345070
S	591	F	United Kingdom (11), United States (8), Denmark (2), Germany (2), Japan (2), Brazil (1), Iceland (1), Ireland (1), South Africa (1), Sweden (1)	30	2020-05-02 / United States	2020-11-16	256794
A	694	S	United Kingdom (16), Germany (5), United States (5), Ireland (2), France (1), Nigeria (1)	30	2020-03-17 / Germany	2020-11-01	289636
F	855	S	Japan (13), United States (11), Germany (2), Italy (2), United Kingdom (2)	30	2020-10-26 / Germany	2020-12-28	182732
S	1030	A	Switzerland (24), Netherlands (2), Germany (1), Japan (1), United Kingdom (1), United States (1)	30	2020-01-01 / United States	2021-01-01	484124
D	1084	A	United States (18), Portugal (4), Italy (3), Luxembourg (2), United Kingdom (2), India (1)	30	2020-12-06 / United States	2021-02-09	339942
T	1120	S	United States (17), Canada (9), Sweden (3), Denmark (1)	30	2020-09-03 / United States	2020-11-09	120912
H	1159	R	Switzerland (13), United Kingdom (9), United States (5), Argentina (1), Germany (1), Japan (1)	30	2020-10-13 / Switzerland	2020-10-21	18605
V	1230	A	United States (23), United Kingdom (3), Croatia (1), Egypt (1), Kenya (1), Netherlands (1)	30	2020-06-01 / United States	2020-12-21	331344
S	1252	Y	Denmark (20), United States (5), Germany (4), France (1)	30	2020-05-27 / United States	2021-01-25	516755
P	9	T	United States (10), United Kingdom (8), Germany (2), Belgium (1), India (1), Ireland (1), Japan (1), Netherlands (1), Panama (1), Slovenia (1), Sweden (1), Switzerland (1)	29	2020-03-28 / Panama	2020-08-26	163401
D	80	V	United States (23), Japan (2), Luxembourg (1), Norway (1), Portugal (1), South Africa (1)	29	2020-09-05 / South Africa	2021-01-11	333054
V	171	I	United States (16), Belgium (10), United Kingdom (2), Spain (1)	29	2020-11-09 / United States	2021-01-22	285734
S	247	I	United Kingdom (11), United States (5), Germany (3), France (2), Luxembourg (2), Canada (1), Denmark (1), Hong Kong (1), India (1), Jordan (1), Spain (1)	29	2020-03-28 / Canada	2020-11-14	308076
S	247	R	Australia (9), Netherlands (5), United Kingdom (4), China (3), Italy (2), Sweden (2), Finland (1), Germany (1), Switzerland (1), United States (1)	29	2020-01-25 / Australia	2020-02-19	341
Y	248	S	United States (21), United Kingdom (5), Austria (1), India (1), Iran, Islamic Republic of (1)	29	2020-03-27 / United States	2020-11-11	300057
V	407	I	Spain (22), United States (3), France (2), Belgium (1), Belize (1)	29	2020-03-27 / Belize	2021-02-04	665047
Q	493	H	United Kingdom (18), United States (7), Italy (1), Portugal (1), Spain (1), Turkey (1)	29	2020-11-11 / United Kingdom	2021-02-11	414672
P	499	S	United States (15), United Kingdom (12), France (1), Switzerland (1)	29	2020-05-18 / United Kingdom	2020-11-03	205264
K	529	N	United States (15), United Kingdom (4), Slovakia (3), Germany (1), Iran, Islamic Republic of (1), Israel (1), Italy (1), Japan (1), Netherlands (1), Taiwan, Province of China (1)	29	2020-03-20 / Taiwan, Province of China	2020-11-30	360931
V	551	I	United Kingdom (19), United States (7), Brazil (1), Poland (1), Spain (1)	29	2020-04-28 / Poland	2020-12-13	325163
Q	580	H	United States (12), United Kingdom (7), Australia (2), Denmark (2), Iceland (2), Slovakia (2), Brazil (1), India (1)	29	2020-03-21 / United States	2020-11-22	340425
L	582	F	United Kingdom (17), United States (5), Japan (2), Slovenia (2), Austria (1), Belgium (1), Switzerland (1)	29	2020-05-06 / Austria	2021-01-02	393921
T	618	S	United States (17), Germany (6), Brazil (2), United Kingdom (2), Mexico (1), Turkey (1)	29	2020-04-25 / United Kingdom	2020-12-02	301044
I	666	V	Italy (18), United States (5), Spain (2), Austria (1), Germany (1), Japan (1), North Macedonia (1)	29	2020-03-12 / Austria	2021-02-12	744888
T	724	I	United Kingdom (13), United States (9), Italy (3), Spain (3), Japan (1)	29	2020-04-12 / United Kingdom	2021-02-08	656959
S	750	N	United Kingdom (19), Denmark (5), Germany (2), Bosnia and Herzegovina (1), Italy (1), United States (1)	29	2020-05-25 / Bosnia and Herzegovina	2021-01-09	418565
V	772	A	Switzerland (13), France (5), Germany (5), United Kingdom (3), Belgium (1), China (1), United States (1)	29	2020-04-06 / United Kingdom	2021-01-27	590926
E	780	D	United States (12), United Kingdom (9), Brazil (2), India (2), Germany (1), Ireland (1), Italy (1), Peru (1)	29	2020-03-10 / United States	2020-05-05	90278
Q	949	R	France (26), United States (2), United Kingdom (1)	29	2020-05-13 / United States	2021-03-02	775129
E	1072	K	United States (16), India (10), United Kingdom (2), South Africa (1)	29	2020-04-09 / United Kingdom	2021-01-25	568776
H	1083	Q	India (24), United States (4), Belgium (1)	29	2020-03-27 / Belgium	2020-06-22	100480
F	1109	I	United States (28), Japan (1)	29	2020-09-10 / United States	2020-12-06	177247
T	1116	S	Germany (18), United Kingdom (9), Greece (1), Japan (1)	29	2020-11-04 / Japan	2021-02-03	381346
D	1146	N	Netherlands (12), United States (8), United Kingdom (6), Brazil (1), France (1), Japan (1)	29	2020-01-01 / United Kingdom	2020-12-29	474602
H	66	D	France (26), Bangladesh (2)	28	2021-01-19 / Bangladesh	2021-03-10	347255
N	99	S	Spain (12), Ireland (6), United States (6), Poland (3), United Kingdom (1)	28	2020-03-09 / United States	2020-12-28	465937
V	130	L	France (6), Italy (6), Slovakia (4), United States (4), Japan (2), Mexico (2), Switzerland (2), Germany (1), United Kingdom (1)	28	2020-04-29 / United Kingdom	2021-01-20	510286
G	142	C	United States (15), United Kingdom (8), Brazil (1), France (1), Italy (1), Netherlands (1), Norway (1)	28	2020-03-30 / United Kingdom	2020-12-10	365917
N	148	D	United Kingdom (15), Germany (4), France (3), Denmark (1), India (1), Luxembourg (1), Mexico (1), Switzerland (1), United States (1)	28	2020-04-02 / India	2021-01-22	563403
E	309	A	United States (20), France (2), Japan (2), United Kingdom (2), Luxembourg (1), New Zealand (1)	28	2020-03-28 / New Zealand	2021-02-03	656513
R	346	G	United States (18), Slovenia (4), Germany (3), South Africa (1), Switzerland (1), United Kingdom (1)	28	2020-12-14 / United Kingdom	2021-02-01	266514
N	448	S	United Kingdom (19), Spain (4), Switzerland (2), United States (2), Italy (1)	28	2020-12-21 / United Kingdom	2021-02-07	272462
I	468	T	United States (12), United Kingdom (8), South Africa (3), Mexico (2), Australia (1), Peru (1), Switzerland (1)	28	2020-03-18 / Australia	2021-01-03	477952
I	805	L	Ireland (23), Belgium (1), Iran, Islamic Republic of (1), Italy (1), Poland (1), United Kingdom (1)	28	2020-04-25 / Iran, Islamic Republic of	2021-02-16	696378
A	829	S	Aruba (11), United Kingdom (6), Netherlands (3), Argentina (2), Jordan (2), Germany (1), Japan (1), South Africa (1), United States (1)	28	2020-03-28 / United Kingdom	2021-01-03	458105
I	934	M	United States (26), Austria (1), United Kingdom (1)	28	2020-03-24 / United Kingdom	2021-01-18	558402
Y	1067	F	United Kingdom (24), Mexico (2), United States (2)	28	2020-12-22 / United States	2021-02-23	381052
K	1073	R	United States (11), France (5), United Kingdom (3), Japan (2), Singapore (2), Australia (1), Hong Kong (1), Netherlands (1), Spain (1), Sweden (1)	28	2020-03-17 / Spain	2021-01-02	476135
S	1170	F	United Kingdom (14), United States (7), Italy (3), Portugal (2), Australia (1), Japan (1)	28	2020-08-19 / Australia	2021-01-08	333848
Q	1180	K	Sweden (12), United States (7), United Kingdom (4), Germany (2), Lithuania (2), Denmark (1)	28	2020-08-27 / United States	2021-01-20	399268
K	1181	E	Slovenia (10), United States (10), United Kingdom (4), Denmark (3), Switzerland (1)	28	2020-09-21 / Denmark	2021-01-19	365187
D	1199	H	United Kingdom (8), United States (8), Denmark (3), Switzerland (3), Germany (2), France (1), Japan (1), Portugal (1), Spain (1)	28	2020-08-27 / United States	2020-10-07	54654
I	1210	T	United States (8), United Kingdom (7), Sweden (5), Germany (2), Israel (2), Denmark (1), Poland (1), Portugal (1), Switzerland (1)	28	2020-03-21 / Portugal	2020-11-25	349022
I	1232	F	United States (19), Mexico (6), Sweden (1), Switzerland (1), Uganda (1)	28	2020-07-21 / United States	2020-10-29	136645
S	1242	G	United Kingdom (17), Slovakia (4), United States (2), Australia (1), Mexico (1), Portugal (1), Spain (1), Sweden (1)	28	2020-05-07 / Australia	2021-02-13	659187
V	1264	M	United States (17), United Kingdom (5), Bangladesh (2), Germany (2), Brazil (1), Costa Rica (1)	28	2020-04-29 / Bangladesh	2021-01-21	516025
N	74	Y	United States (16), Canada (9), Switzerland (1), United Kingdom (1)	27	2020-08-09 / Switzerland	2021-02-27	675021
Y	144	H	United States (16), United Kingdom (5), Denmark (2), India (1), Not available (1), Spain (1), Sweden (1)	27	2020-05-22 / India	2020-10-08	146290
P	209	H	United States (11), United Kingdom (7), Belgium (2), Italy (2), South Africa (2), Colombia (1), Spain (1), Sweden (1)	27	2020-04-17 / United States	2020-12-17	357084
A	292	S	United States (12), United Kingdom (11), Mexico (2), India (1), Papua New Guinea (1)	27	2020-03-29 / United States	2020-05-16	67612
A	292	T	United Kingdom (17), United States (8), Brazil (1), Israel (1)	27	2020-06-13 / United States	2021-01-14	436646
Q	321	R	United Kingdom (27)	27	2020-04-11 / United Kingdom	2021-02-21	746384
N	679	D	Spain (25), Germany (1), Serbia (1)	27	2020-06-23 / Germany	2021-01-26	502836
R	682	W	United States (10), Germany (4), France (3), United Kingdom (3), Switzerland (2), Israel (1), Italy (1), South Africa (1), Sweden (1), Taiwan, Province of China (1)	27	2020-01-01 / United States	2020-05-18	105174
K	776	R	Brazil (18), Spain (3), United Kingdom (2), United States (2), Germany (1), Switzerland (1)	27	2020-10-25 / Brazil	2020-11-26	84464
D	808	H	United States (10), Not available (5), Egypt (2), Russian Federation (2), Spain (2), Switzerland (2), Turkey (2), United Kingdom (2)	27	2020-06-26 / Not available	2020-07-16	20022
K	814	T	Spain (13), United States (8), United Kingdom (3), Switzerland (2), Germany (1)	27	2020-08-26 / Switzerland	2020-09-22	32489
G	838	D	United States (18), Switzerland (5), Indonesia (2), Israel (1), Italy (1)	27	2020-01-01 / United States	2020-04-30	89369
L	841	F	France (16), United States (3), Germany (2), Slovakia (2), Switzerland (2), Luxembourg (1), Portugal (1)	27	2020-08-18 / France	2020-09-28	48999
G	932	C	Portugal (7), United Kingdom (7), United States (5), Mexico (2), Slovakia (2), Germany (1), Not available (1), Sweden (1), Tunisia (1)	27	2020-04-07 / United Kingdom	2021-01-08	468570
L	948	I	United Kingdom (12), Panama (9), United States (3), Luxembourg (2), Mozambique (1)	27	2020-05-27 / Panama	2020-10-05	137245
N	1074	Y	Denmark (18), Sweden (3), United States (3), United Kingdom (2), Brazil (1)	27	2020-06-26 / United States	2020-11-30	243205
V	1133	I	United Kingdom (10), United States (6), United Arab Emirates (5), Germany (3), Spain (2), India (1)	27	2020-05-04 / India	2020-11-18	260673
A	1174	S	United Kingdom (6), United States (6), Brazil (2), Czechia (2), Iceland (2), India (2), Netherlands (2), South Africa (2), Canada (1), Italy (1), Mexico (1)	27	2020-04-02 / Mexico	2020-10-30	253218
D	1184	H	Japan (26), South Africa (1)	27	2020-12-29 / South Africa	2021-02-23	356074
P	1263	Q	United States (15), United Kingdom (7), Mexico (2), Germany (1), Japan (1), Switzerland (1)	27	2020-07-10 / United States	2020-11-12	185734
T	22	A	India (8), United States (6), United Kingdom (3), Italy (2), Mexico (2), Turkey (2), France (1), Germany (1), Singapore (1)	26	2020-03-23 / United Kingdom, United States	2020-08-18	166368
P	25	H	United Kingdom (15), United States (4), Japan (2), Germany (1), India (1), Kenya (1), Slovenia (1), Switzerland (1)	26	2020-08-30 / United States	2021-02-14	558079
D	88	N	United States (17), Denmark (5), United Kingdom (3), Italy (1)	26	2020-03-20 / Italy	2020-05-20	88699
G	107	C	United States (17), Mongolia (7), Germany (1), Switzerland (1)	26	2020-03-17 / Germany	2021-02-03	678384
E	169	K	Germany (10), Poland (8), Austria (2), Luxembourg (2), United Kingdom (2), Chile (1), Netherlands (1)	26	2020-07-22 / Chile	2021-01-07	357366
E	224	K	Iran, Islamic Republic of (24), Bangladesh (1), South Africa (1)	26	2020-03-29 / Iran, Islamic Republic of	2020-05-09	61843
P	251	T	Netherlands (19), Germany (2), United Kingdom (2), Ireland (1), Japan (1), United States (1)	26	2020-08-25 / Japan	2021-02-15	574793
T	259	S	United Kingdom (15), Germany (5), United States (3), Belarus (1), Mexico (1), Netherlands (1)	26	2020-10-21 / Belarus	2021-02-22	541686
T	299	A	United States (14), United Kingdom (6), Sweden (5), Luxembourg (1)	26	2020-04-10 / United Kingdom	2020-11-10	268837
T	307	S	United Kingdom (16), United States (5), Bangladesh (1), Luxembourg (1), North Macedonia (1), Panama (1), Serbia (1)	26	2020-03-15 / United States	2020-03-25	20942
K	310	R	United Kingdom (19), Denmark (3), United States (2), France (1), Israel (1)	26	2020-11-04 / United States	2020-12-10	94146
L	368	I	Belgium (19), Netherlands (5), Germany (1), United States (1)	26	2020-09-21 / United States	2021-02-04	471688
G	485	A	United Kingdom (7), Germany (6), Denmark (5), Switzerland (5), United States (2), Japan (1)	26	2020-04-30 / Japan	2021-02-21	720433
S	591	A	United Kingdom (26)	26	2021-01-18 / United Kingdom	2021-03-11	364657
V	595	I	United States (16), United Kingdom (4), Germany (1), India (1), Japan (1), Malawi (1), Mexico (1), Sweden (1)	26	2020-03-13 / United States	2021-01-22	601948
H	625	R	United States (8), Finland (5), United Kingdom (3), Brazil (2), Australia (1), Belgium (1), Canada (1), Mexico (1), Netherlands (1), Not available (1), Slovenia (1), South Africa (1)	26	2020-04-05 / Finland	2020-06-17	76462
H	655	Q	Canada (25), India (1)	26	2020-05-17 / India	NA	NA
G	669	S	France (26)	26	2021-01-29 / France	2021-03-15	312190
N	710	H	United Kingdom (25), United States (1)	26	2021-01-05 / United Kingdom	2021-01-27	140478
V	976	F	Netherlands (11), United Kingdom (10), United States (3), Denmark (1), Germany (1)	26	2020-03-29 / United Kingdom	2021-01-09	491810
L	1024	F	United Kingdom (6), Belgium (3), Lithuania (3), United States (3), Italy (2), Japan (2), Sweden (2), Austria (1), Canada (1), France (1), Palestine, State of (1), Papua New Guinea (1)	26	2020-04-02 / United Kingdom	2021-02-01	632007
V	1068	L	Denmark (16), Turkey (2), United Kingdom (2), United States (2), Germany (1), Mexico (1), Sweden (1), Switzerland (1)	26	2020-06-27 / Mexico	2020-12-07	258255
Q	1071	R	Switzerland (10), United States (10), United Kingdom (3), Canada (1), France (1), Germany (1)	26	2021-01-04 / United States	2021-02-05	210060
G	1131	A	United Kingdom (9), Ireland (6), United States (5), Germany (3), India (1), Portugal (1), Switzerland (1)	26	2020-10-27 / United Kingdom	2021-03-01	575639
D	1163	H	United Kingdom (16), United States (5), India (3), Spain (1), Switzerland (1)	26	2020-04-20 / Spain	2021-03-16	895941
G	1167	D	United Kingdom (17), United States (9)	26	2020-05-11 / United States	2020-10-14	166263
D	1184	N	United Kingdom (9), Spain (7), United States (6), Germany (1), India (1), Mexico (1), Netherlands (1)	26	2020-04-14 / United States	2021-01-08	456739
N	1192	Y	Japan (24), United Kingdom (1), United States (1)	26	2020-06-12 / United Kingdom	2021-02-19	677728
D	53	N	United Kingdom (10), United States (5), Italy (4), Switzerland (2), Canada (1), France (1), Germany (1), Netherlands (1)	25	2020-10-28 / Switzerland	2021-01-22	315474
D	88	E	United Kingdom (7), United States (7), France (4), Denmark (3), Germany (2), Czechia (1), Spain (1)	25	2020-06-20 / United States	2021-01-27	513477
V	90	L	United Kingdom (19), United States (5), Benin (1)	25	2020-03-17 / Benin	2020-04-15	57566
S	94	A	United States (22), Spain (2), Netherlands (1)	25	2020-11-14 / United States	2021-01-02	149540
N	164	S	Denmark (10), Germany (4), Canada (3), United Kingdom (2), United States (2), Brazil (1), Luxembourg (1), Switzerland (1), Ukraine (1)	25	2020-04-06 / Canada	2020-12-14	365897
I	203	M	United States (11), Canada (3), France (2), Israel (2), Not available (2), Denmark (1), Japan (1), Netherlands (1), Poland (1), United Kingdom (1)	25	2020-04-20 / United Kingdom	2020-10-12	185909
R	214	C	United Kingdom (6), Poland (5), United States (4), Israel (3), Canada (2), Bangladesh (1), Finland (1), Germany (1), Lithuania (1), Turkey (1)	25	2020-04-27 / United Kingdom	2021-01-17	489630
A	260	D	United Kingdom (23), United States (2)	25	2020-04-15 / United States	2021-02-25	773741
T	323	A	Netherlands (12), United Kingdom (4), India (3), Brazil (2), United States (2), Germany (1), Ireland (1)	25	2020-04-19 / United States	2021-02-01	602712
V	401	L	United States (8), United Kingdom (4), Switzerland (3), Italy (2), Japan (2), Australia (1), Canada (1), French Guiana (1), Mexico (1), Not available (1), Turkey (1)	25	2020-03-01 / United States	2020-11-12	334257
G	504	S	United Kingdom (17), United States (4), France (2), Italy (1), Spain (1)	25	2020-03-18 / Italy	2021-02-24	819257
H	519	Y	United Kingdom (12), Portugal (4), United States (4), Iran, Islamic Republic of (2), Germany (1), Israel (1), Italy (1)	25	2020-06-24 / Iran, Islamic Republic of	2021-02-08	586839
D	627	N	United States (17), United Kingdom (3), Denmark (1), Ecuador (1), Germany (1), Iran, Islamic Republic of (1), Panama (1)	25	2020-06-15 / Denmark	2021-01-25	503748
D	627	Y	United Kingdom (13), United States (4), Brazil (2), France (2), Sweden (2), Israel (1), Spain (1)	25	2020-05-30 / Brazil	2021-02-18	679773
S	640	P	Italy (13), United States (4), Brazil (2), United Kingdom (2), Austria (1), Chile (1), Equatorial Guinea (1), Russian Federation (1)	25	2020-04-29 / Equatorial Guinea	2021-02-12	663882
M	697	I	United States (7), Argentina (4), Switzerland (4), United Kingdom (3), Spain (2), Bangladesh (1), France (1), Ireland (1), Italy (1), Poland (1)	25	2020-03-30 / Switzerland	2020-11-09	289212
P	728	L	United States (10), United Kingdom (8), Germany (2), Australia (1), Austria (1), Finland (1), Portugal (1), Spain (1)	25	2020-03-29 / Austria	2021-01-17	537508
G	744	S	United States (9), Netherlands (4), United Kingdom (4), Mexico (3), Czechia (1), Denmark (1), Indonesia (1), Romania (1), Russian Federation (1)	25	2020-06-04 / Romania	2020-11-11	216605
T	747	A	United Kingdom (6), United States (6), Norway (5), Brazil (4), Argentina (3), Switzerland (1)	25	2020-04-01 / United Kingdom	2021-02-08	677888
T	791	P	United Kingdom (17), United States (6), Brazil (1), Portugal (1)	25	2020-04-11 / United Kingdom	2020-04-29	25951
I	794	V	United States (14), Switzerland (7), Mexico (4)	25	2020-10-08 / Switzerland	2021-01-30	410966
G	838	S	United Kingdom (13), United Arab Emirates (5), United States (3), Belgium (1), China (1), Luxembourg (1), Switzerland (1)	25	2020-02-12 / China	2020-12-21	443589
A	852	T	United Kingdom (20), United States (4), India (1)	25	2020-03-18 / United States	2021-02-07	695366
I	870	T	Netherlands (18), United Kingdom (4), United States (2), Brazil (1)	25	2020-04-09 / United Kingdom	2020-10-18	212651
V	952	I	United Kingdom (14), Ireland (5), Switzerland (3), Australia (1), Finland (1), Germany (1)	25	2020-05-07 / Finland	2021-02-11	648339
L	10	I	United Kingdom (13), United States (7), Spain (3), Japan (1)	24	2020-04-20 / United States	2020-11-15	268938
N	30	H	Netherlands (9), India (6), Israel (2), Panama (2), South Africa (2), Slovakia (1), Spain (1), United Arab Emirates (1)	24	2020-03-07 / Israel	2020-08-28	197093
T	63	A	United Kingdom (20), United States (2), Denmark (1), Netherlands (1)	24	2020-12-07 / Denmark	2021-03-03	493802
E	96	A	United States (14), United Kingdom (4), Japan (2), Bangladesh (1), Brazil (1), Iran, Islamic Republic of (1), Switzerland (1)	24	2020-04-18 / United Kingdom	2021-01-14	485657
W	104	C	United Kingdom (23), Switzerland (1)	24	2020-11-05 / United Kingdom	2020-12-05	76243
W	152	G	Switzerland (10), Poland (4), United Kingdom (3), France (2), India (2), Belgium (1), China (1), Denmark (1)	24	2020-02-01 / China	2021-03-03	883121
V	171	A	United States (14), United Kingdom (7), Belgium (1), Peru (1), Switzerland (1)	24	2020-07-02 / United States	2020-12-22	305697
L	179	R	United States (19), Germany (3), Japan (1), Russian Federation (1)	24	2020-07-22 / Japan	2021-03-01	706036
T	274	N	Denmark (15), United States (7), Italy (1), United Kingdom (1)	24	2020-05-14 / United Kingdom	2021-02-01	575899
Y	505	H	United Kingdom (17), Israel (2), United States (2), France (1), Sweden (1), Switzerland (1)	24	2020-04-17 / United Kingdom	2021-01-12	476194
L	629	F	Belgium (12), United States (5), United Kingdom (4), Finland (1), Latvia (1), Lithuania (1)	24	2020-05-18 / United States	2020-11-21	254338
V	635	G	Czechia (24)	24	2020-12-16 / Czechia	2021-02-24	411959
R	646	L	United Kingdom (15), Japan (5), United States (3), France (1)	24	2020-04-23 / United States	2021-01-26	555389
C	649	G	Czechia (24)	24	2020-12-16 / Czechia	2021-02-25	420298
S	704	P	United States (10), Poland (6), United Kingdom (3), France (1), Germany (1), Japan (1), Qatar (1), Sweden (1)	24	2020-04-14 / United States	2020-10-20	209712
N	751	D	United Kingdom (13), United States (7), Denmark (2), Chile (1), Japan (1)	24	2020-04-16 / United States	2021-01-11	471236
I	850	T	United Kingdom (17), United States (4), Belgium (1), Denmark (1), Netherlands (1)	24	2020-08-19 / United States	2020-12-10	214173
I	934	L	France (17), United States (3), Germany (2), Qatar (1), United Kingdom (1)	24	2020-07-21 / Qatar	2021-02-11	584327
D	936	E	Italy (17), United States (3), Canada (1), France (1), Singapore (1), Spain (1)	24	2020-01-01 / United States	2020-06-29	139570
D	1041	G	United Kingdom (18), Denmark (4), Netherlands (1), Norway (1)	24	2020-12-30 / United Kingdom	2021-01-18	108947
T	1100	I	United Kingdom (7), United States (7), Portugal (3), Germany (2), Egypt (1), France (1), India (1), United Arab Emirates (1), Uruguay (1)	24	2020-05-03 / United States	2021-01-28	558939
N	1108	Y	Canada (24)	24	2020-08-03 / Canada	2020-08-15	13742
E	1202	K	United States (9), United Kingdom (8), Italy (3), India (2), Japan (2)	24	2020-04-11 / Italy	2020-12-09	337762
L	1224	M	United Kingdom (22), Lithuania (1), Turkey (1)	24	2020-05-15 / Turkey	2021-03-08	812519
S	1239	G	United States (20), Austria (2), India (1), Palestine, State of (1)	24	2020-11-17 / India	2021-01-28	303018
C	1243	Y	United States (22), Chile (1), Turkey (1)	24	2020-05-13 / Chile	2021-01-21	502427
C	1250	Y	United States (13), Switzerland (4), United Kingdom (3), Belgium (1), Mexico (1), Poland (1), Saudi Arabia (1)	24	2020-03-21 / United States	2021-01-08	503189
V	11	A	United States (16), Croatia (2), Germany (2), Hungary (1), Portugal (1), United Kingdom (1)	23	2020-05-06 / United States	2020-07-22	67084
V	83	L	United Kingdom (10), Germany (5), United States (3), Spain (2), Denmark (1), Indonesia (1), Switzerland (1)	23	2020-08-10 / United States	2021-01-19	411271
Q	115	H	United States (12), Iran, Islamic Republic of (9), United Kingdom (2)	23	2020-03-20 / Iran, Islamic Republic of	2021-02-08	702063
N	164	H	United Kingdom (14), United States (5), Germany (4)	23	2020-08-17 / United Kingdom	2021-03-06	715576
N	211	S	United Kingdom (7), Belgium (4), South Africa (4), United States (2), Denmark (1), France (1), India (1), Mexico (1), Russian Federation (1), United Arab Emirates (1)	23	2020-05-19 / India	2020-10-12	155838
L	212	S	United Kingdom (7), Italy (5), United States (4), Turkey (2), Australia (1), Canada (1), Iran, Islamic Republic of (1), Portugal (1), Thailand (1)	23	2020-04-25 / Iran, Islamic Republic of	2021-01-06	430997
L	212	V	United States (12), Japan (11)	23	2021-01-28 / United States	2021-03-09	279389
Q	239	K	Netherlands (5), Switzerland (4), Germany (3), United Kingdom (3), United States (3), Sweden (2), Denmark (1), Finland (1), Italy (1)	23	2020-03-02 / United Kingdom	2020-03-10	3268
Q	271	R	India (5), United Kingdom (4), Belgium (3), France (3), United Arab Emirates (3), United States (3), Italy (1), Russian Federation (1)	23	2020-04-05 / India	2020-09-11	164735
N	440	Y	United Kingdom (13), Costa Rica (3), United States (3), Singapore (2), Canada (1), Japan (1)	23	2020-04-03 / Japan	2020-10-22	235634
Y	449	D	United Kingdom (21), Belgium (1), United States (1)	23	2021-01-25 / Belgium	2021-03-10	315542
T	470	A	United Kingdom (12), United States (4), France (3), Italy (3), Brazil (1)	23	2020-04-09 / Brazil	2020-06-23	74904
I	472	V	United Kingdom (9), Spain (5), Denmark (3), Canada (1), Ghana (1), Netherlands (1), Poland (1), Switzerland (1), United States (1)	23	2020-09-14 / United Kingdom	2021-01-04	286277
L	513	F	Germany (8), United States (7), United Kingdom (6), Bahrain (1), Lithuania (1)	23	2020-05-18 / United States	2020-12-30	374493
P	521	L	United Kingdom (6), United States (5), France (2), Japan (2), Spain (2), Australia (1), Belgium (1), Finland (1), Germany (1), Ireland (1), Mexico (1)	23	2020-03-05 / Spain	2020-12-31	479784
N	540	K	Germany (17), United States (3), United Kingdom (2), Iran, Islamic Republic of (1)	23	2020-03-22 / Iran, Islamic Republic of	2021-02-16	757343
T	572	S	United Kingdom (10), United States (8), Spain (2), Argentina (1), Italy (1), Lithuania (1)	23	2020-03-28 / Spain	2021-01-12	513513
S	640	Y	Germany (10), United Kingdom (4), Bulgaria (3), United States (2), Bangladesh (1), China (1), Lithuania (1), Poland (1)	23	2020-03-08 / China	2021-02-03	687460
R	683	Q	United Kingdom (11), Denmark (3), Australia (1), Germany (1), Ghana (1), Israel (1), Mexico (1), Netherlands (1), Romania (1), Switzerland (1), United States (1)	23	2020-04-01 / United Kingdom	2021-01-13	510580
I	714	V	Peru (6), Germany (4), United Kingdom (4), Chile (3), Netherlands (3), United States (2), Switzerland (1)	23	2020-10-10 / United Kingdom	2021-02-10	481113
V	772	F	Australia (9), Russian Federation (8), United Kingdom (2), Bulgaria (1), Luxembourg (1), Switzerland (1), United States (1)	23	2020-03-27 / Australia	2020-08-15	153987
P	807	T	United States (8), Luxembourg (6), Belgium (4), United Kingdom (3), Russian Federation (2)	23	2020-08-05 / Russian Federation	2021-01-13	378526
V	860	F	United Kingdom (12), Germany (2), Denmark (1), Finland (1), Japan (1), Netherlands (1), Portugal (1), Singapore (1), Slovenia (1), South Africa (1), Sweden (1)	23	2020-03-30 / United Kingdom	2020-11-24	329529
S	967	N	United Kingdom (21), Italy (2)	23	2021-01-11 / United Kingdom	2021-01-12	16499
T	1027	S	United Kingdom (10), Netherlands (7), United States (5), Latvia (1)	23	2020-03-02 / United Kingdom	2020-04-09	58710
K	1086	R	United Kingdom (8), Italy (6), Netherlands (3), Spain (2), Belgium (1), Japan (1), Lithuania (1), United Arab Emirates (1)	23	2020-02-16 / Japan	2021-01-15	564235
H	1088	R	United States (11), Denmark (7), India (2), Indonesia (1), Switzerland (1), United Kingdom (1)	23	2020-06-13 / India	2020-11-16	225346
E	1144	A	United States (10), United Kingdom (9), Denmark (2), Canada (1), Ukraine (1)	23	2020-04-28 / United Kingdom	2020-12-18	347076
D	1163	A	United States (11), United Kingdom (7), Switzerland (3), Canada (1), Italy (1)	23	2020-04-09 / Italy	2020-12-10	344901
I	1183	V	Spain (5), United States (5), United Kingdom (4), France (2), Germany (2), India (1), Indonesia (1), Mexico (1), Russian Federation (1), Switzerland (1)	23	2020-07-08 / United States	2020-12-20	289320
E	1195	G	United Kingdom (16), United States (4), Spain (2), Sweden (1)	23	2020-04-24 / United Kingdom	2020-10-21	198542
Q	1201	R	United States (10), Chile (4), Netherlands (4), Spain (2), Switzerland (2), Belgium (1)	23	2020-11-12 / Netherlands	2021-01-19	258489
G	1219	A	United States (16), United Kingdom (5), Australia (1), India (1)	23	2020-09-04 / United States	2021-01-26	428077
I	1232	T	Germany (9), United Kingdom (7), United States (5), Turkey (2)	23	2020-03-09 / Germany	2021-01-04	499185
L	8	W	United States (15), France (4), Austria (1), Brazil (1), Portugal (1)	22	2020-03-18 / France	2020-12-10	389160
S	31	F	United Kingdom (8), United States (6), Canada (1), France (1), Germany (1), India (1), Italy (1), Sweden (1), Switzerland (1), United Arab Emirates (1)	22	2020-03-26 / United Kingdom	2020-11-09	297220
R	34	L	Netherlands (15), United States (3), Italy (1), Switzerland (1), United Arab Emirates (1), United Kingdom (1)	22	2020-09-28 / Netherlands	2020-10-21	43900
K	77	R	United States (9), Japan (5), United Kingdom (2), Denmark (1), Germany (1), India (1), Ireland (1), Netherlands (1), Qatar (1)	22	2020-07-21 / Qatar	2021-02-04	537428
W	104	L	United Kingdom (22)	22	2020-11-05 / United Kingdom	2020-12-05	76243
I	105	L	Canada (11), United Kingdom (5), United States (4), Germany (1), Romania (1)	22	2020-04-09 / United Kingdom	2020-12-13	351880
Y	200	H	United Kingdom (9), United States (7), India (3), Ireland (1), Italy (1), Netherlands (1)	22	2020-03-25 / Netherlands	2020-12-05	361362
N	211	Y	Bangladesh (12), United States (9), Iran, Islamic Republic of (1)	22	2020-02-24 / Iran, Islamic Republic of	2020-05-24	108187
Y	265	C	United States (7), United Kingdom (5), Japan (3), New Zealand (2), Norway (2), Germany (1), Netherlands (1), Spain (1)	22	2020-04-02 / United States	2021-02-15	725163
N	282	D	Turkey (20), Austria (1), United States (1)	22	2020-11-10 / United States	2021-02-11	417006
S	297	L	United States (7), United Kingdom (4), Brazil (2), Italy (2), Switzerland (2), Canada (1), Germany (1), Iceland (1), Israel (1), Mexico (1)	22	2020-03-04 / United Kingdom	2020-08-04	172462
T	307	N	United Kingdom (12), United States (5), Lithuania (3), France (1), Spain (1)	22	2020-01-01 / United Kingdom	2020-05-26	110587
E	340	D	Germany (9), United States (4), United Kingdom (3), Latvia (2), Canada (1), Denmark (1), Estonia (1), Gambia (1)	22	2020-05-20 / Canada	2021-02-01	570782
S	371	T	United Kingdom (8), Greece (7), United States (6), Italy (1)	22	2020-10-25 / United States	2021-02-23	539591
D	405	Y	United Kingdom (7), United States (6), Germany (2), Belgium (1), Brazil (1), Canada (1), India (1), Lithuania (1), Rwanda (1), Spain (1)	22	2020-04-08 / Brazil	2021-01-22	551765
L	441	F	United Kingdom (14), United States (3), Netherlands (2), Canada (1), Germany (1), Israel (1)	22	2020-03-24 / Canada	2021-01-25	602195
E	471	G	United Kingdom (8), United States (5), Greece (2), Angola (1), Canada (1), Cyprus (1), Germany (1), Italy (1), Sweden (1), Turkey (1)	22	2020-08-16 / Cyprus	2020-12-04	201738
A	475	T	United Kingdom (14), United States (6), Netherlands (1), South Africa (1)	22	2020-12-26 / United States	2021-02-24	379321
N	481	S	United Kingdom (10), United States (6), Finland (4), Malaysia (1), Qatar (1)	22	2020-06-12 / Finland	2021-01-12	426562
G	504	D	United Kingdom (6), Spain (5), United States (5), Italy (2), Australia (1), Egypt (1), Netherlands (1), Sweden (1)	22	2020-03-18 / Italy	2021-01-15	550859
P	507	A	United Kingdom (16), Norway (6)	22	2020-12-13 / Norway	2020-12-21	36007
Q	675	L	Mexico (10), United Kingdom (7), United States (3), France (1), Germany (1)	22	2020-04-10 / United States	2021-02-16	718471
T	678	P	Germany (19), Brazil (2), Switzerland (1)	22	2020-07-28 / Brazil	2021-02-08	554168
P	715	S	United States (7), Ecuador (4), Denmark (2), Germany (2), United Kingdom (2), Australia (1), Belgium (1), Netherlands (1), Poland (1), Portugal (1)	22	2020-04-10 / United States	2021-01-16	509288
I	726	V	Germany (16), United States (3), Israel (1), Netherlands (1), United Kingdom (1)	22	2021-02-07 / Israel	2021-03-10	224731
I	794	T	Italy (10), United Kingdom (6), Australia (1), Germany (1), India (1), Israel (1), Netherlands (1), United States (1)	22	2020-07-31 / India	2021-02-20	634300
P	809	T	United Kingdom (14), United States (6), Germany (1), Poland (1)	22	2020-09-29 / Germany	2020-11-22	123298
S	813	G	Canada (7), United States (6), United Kingdom (5), Japan (1), Panama (1), Poland (1), Spain (1)	22	2020-02-16 / United Kingdom	2020-11-30	378246
D	830	N	Iran, Islamic Republic of (18), United States (2), Belgium (1), France (1)	22	2020-04-01 / France	2020-06-06	74483
A	845	T	United States (12), United Kingdom (8), Canada (1), Norway (1)	22	2020-05-25 / Norway	2020-08-17	78859
Y	904	H	United Kingdom (21), Italy (1)	22	2020-04-13 / Italy	2021-03-01	802193
L	922	M	United Kingdom (20), United States (2)	22	2020-03-28 / United States	2021-03-11	903988
L	981	I	Germany (15), United States (2), Canada (1), Saudi Arabia (1), Sweden (1), Switzerland (1), United Kingdom (1)	22	2020-04-06 / Saudi Arabia	2021-03-09	870315
D	1084	N	Japan (5), United States (5), Aruba (4), Germany (3), Norway (2), Canada (1), Iceland (1), Luxembourg (1)	22	2020-03-26 / United States	2020-11-14	312688
G	1085	V	United States (8), United Kingdom (5), Denmark (2), Switzerland (2), Australia (1), Germany (1), Iceland (1), Japan (1), Norway (1)	22	2020-08-09 / Australia	2021-01-05	330338
I	1221	M	United States (15), United Kingdom (5), Spain (2)	22	2020-07-28 / Spain	2021-01-18	417408
A	1226	V	United Kingdom (10), Germany (5), United States (3), Denmark (1), Japan (1), Portugal (1), Russian Federation (1)	22	2020-10-01 / United Kingdom	2020-12-24	213274
G	1251	E	United States (7), United Kingdom (4), Australia (2), Canada (2), Japan (2), Kazakhstan (2), Colombia (1), Russian Federation (1), Spain (1)	22	2020-05-19 / United States	2020-12-01	276051
E	1262	K	Switzerland (12), United Kingdom (5), United States (3), Spain (2)	22	2020-04-04 / United Kingdom	2021-01-09	478400
S	50	T	Italy (11), Germany (5), Poland (3), Austria (2)	21	2020-11-13 / Austria	2021-02-12	414772
T	51	A	Italy (13), United Kingdom (3), United States (3), Brazil (1), Peru (1)	21	2020-06-25 / United States	2021-03-11	803332
V	120	I	France (7), United States (7), United Kingdom (4), Japan (1), Netherlands (1), Tunisia (1)	21	2020-03-06 / France	2020-12-24	450264
H	146	L	France (10), United States (9), Namibia (1), United Kingdom (1)	21	2020-04-22 / United Kingdom	2021-02-13	676287
K	147	R	United Kingdom (9), Slovakia (3), United States (3), Brazil (2), Slovenia (2), Canada (1), France (1)	21	2020-07-07 / United States	2021-01-29	511142
D	178	E	Germany (7), Switzerland (6), United States (4), Austria (1), France (1), Italy (1), Norway (1)	21	2020-04-05 / Italy	2021-02-05	651374
N	211	K	United States (18), China (1), France (1), United Kingdom (1)	21	2020-02-14 / China	2021-01-11	540185
L	226	F	United Kingdom (10), United States (9), Ireland (1), Mexico (1)	21	2020-06-16 / Mexico	2020-10-10	131447
D	228	N	Iran, Islamic Republic of (19), United States (2)	21	2020-04-12 / Iran, Islamic Republic of	2020-06-15	61628
D	253	V	United States (17), Slovakia (2), Italy (1), United Kingdom (1)	21	2020-04-16 / Italy	2020-11-30	309328
N	282	K	United Kingdom (14), United States (5), Italy (1), Mexico (1)	21	2020-06-22 / United States	2021-01-29	526827
I	434	M	United States (19), Brazil (1), France (1)	21	2020-03-18 / Brazil	2021-01-18	569242
V	445	I	United Kingdom (7), Netherlands (4), Germany (3), United States (3), Denmark (2), Israel (1), Italy (1)	21	2020-04-01 / Germany	2020-12-28	427039
G	482	S	United Kingdom (10), United States (7), India (3), Denmark (1)	21	2020-04-12 / United Kingdom	2020-11-06	254697
E	484	D	United States (6), Denmark (4), Indonesia (4), United Kingdom (2), Belgium (1), France (1), Germany (1), India (1), Thailand (1)	21	2020-03-23 / Thailand	2020-12-21	421556
F	490	V	United Kingdom (12), Spain (2), United States (2), Germany (1), Italy (1), Netherlands (1), Norway (1), South Africa (1)	21	2020-05-07 / United States	2021-02-03	595238
L	518	I	United States (10), Japan (5), Bangladesh (3), Brazil (1), Germany (1), Mexico (1)	21	2020-04-13 / United States	2020-12-21	380073
V	534	F	United Kingdom (8), United States (5), Denmark (2), Ireland (2), Italy (2), Portugal (1), Turkey (1)	21	2020-07-13 / Denmark	2021-01-29	505843
G	594	S	Italy (5), United Kingdom (5), Australia (3), United States (3), Bangladesh (2), France (1), India (1), Switzerland (1)	21	2020-03-24 / Australia	2020-12-27	436504
T	604	N	United Kingdom (9), United States (6), Slovakia (3), Germany (2), Indonesia (1)	21	2020-10-22 / United Kingdom	2021-01-23	332337
G	639	V	United Kingdom (7), Switzerland (4), Belgium (3), Denmark (2), Australia (1), Germany (1), Mexico (1), Sweden (1), United States (1)	21	2020-04-17 / United Kingdom	2021-01-11	469612
A	653	S	United Kingdom (15), United States (5), Portugal (1)	21	2020-04-03 / United States	2021-02-16	731628
N	703	D	United States (16), Germany (4), Italy (1)	21	2020-06-25 / United States	2021-01-15	430356
V	785	A	Germany (9), United States (8), Latvia (2), Mexico (1), United Kingdom (1)	21	2020-04-08 / United Kingdom	2021-02-25	785312
P	792	L	Canada (10), United States (5), United Kingdom (4), Sweden (1), Switzerland (1)	21	2020-04-18 / United Kingdom	2021-01-21	529475
G	798	D	Switzerland (9), France (7), Portugal (2), Italy (1), United Kingdom (1), United States (1)	21	2021-01-14 / United States	2021-03-12	391941
F	817	L	United Kingdom (6), Brazil (4), Denmark (3), Luxembourg (2), United States (2), China (1), Egypt (1), Mozambique (1), Singapore (1)	21	2020-01-01 / United Kingdom	2020-11-02	307184
D	843	G	United Kingdom (8), United States (5), Iran, Islamic Republic of (3), Switzerland (2), Colombia (1), Qatar (1), Singapore (1)	21	2020-03-28 / Iran, Islamic Republic of	2020-12-07	361117
A	890	S	Germany (9), Netherlands (5), United Kingdom (3), United States (2), Canada (1), Spain (1)	21	2021-01-05 / United Kingdom	2021-02-18	289476
I	931	V	France (6), Switzerland (3), United Kingdom (3), United States (3), Australia (2), Czechia (2), Germany (1), Greece (1)	21	2020-04-05 / United Kingdom	2021-01-15	514221
G	932	V	United Kingdom (9), United States (4), Canada (2), Italy (2), Belgium (1), Poland (1), Singapore (1), Switzerland (1)	21	2020-04-02 / Canada	2020-12-11	361606
S	1021	Y	United Kingdom (15), Netherlands (4), Spain (2)	21	2020-05-04 / Spain	2020-11-04	220237
V	1033	A	United States (8), United Kingdom (5), Australia (2), Germany (2), Indonesia (2), Japan (1), Malawi (1)	21	2020-06-06 / United States	2021-01-19	473815
F	1103	L	United States (13), United Kingdom (4), Belgium (1), China (1), Mexico (1), Turkey (1)	21	2020-02-06 / China	2021-01-07	517133
I	1115	V	United States (8), United Kingdom (6), Brazil (2), Canada (2), Germany (1), Japan (1), Peru (1)	21	2020-05-14 / United States	2020-11-07	218811
K	1181	T	United States (16), Botswana (5)	21	2021-01-24 / Botswana	2021-02-07	97719
K	1205	R	United Kingdom (7), Belgium (3), United States (3), Hungary (2), Spain (2), Gibraltar (1), India (1), Netherlands (1), Switzerland (1)	21	2020-05-09 / Belgium	2021-01-08	425935
I	1221	V	Netherlands (11), United States (6), United Kingdom (2), Belgium (1), Ireland (1)	21	2020-04-08 / Belgium	2021-02-27	796833
T	20	A	India (8), United Kingdom (6), Brunei Darussalam (2), United States (2), France (1), Japan (1)	20	2020-05-19 / India	2021-01-13	447827
T	20	S	United States (13), Switzerland (4), Germany (2), Spain (1)	20	2020-03-05 / Spain	2021-01-12	545348
N	74	D	United States (9), Not available (6), Canada (3), Spain (1), United Kingdom (1)	20	2020-07-19 / Not available	2021-02-16	620953
G	75	C	United Kingdom (10), Finland (2), United States (2), Australia (1), France (1), Ghana (1), Italy (1), Slovenia (1), Sweden (1)	20	2020-04-14 / United Kingdom	2021-02-03	624264
T	76	A	United Kingdom (11), Canada (5), Belgium (1), France (1), Spain (1), Sweden (1)	20	2020-06-16 / Belgium	2021-01-29	532999
R	158	I	United Kingdom (8), Iran, Islamic Republic of (4), United States (4), Chile (1), Denmark (1), Netherlands (1), Panama (1)	20	2020-05-13 / Iran, Islamic Republic of	2021-02-17	685704
F	175	L	Sweden (9), United States (5), Germany (2), United Kingdom (2), Croatia (1), Luxembourg (1)	20	2020-06-01 / United States	2021-01-25	514204
K	182	N	United Kingdom (6), United States (6), Italy (2), Poland (2), Belgium (1), India (1), Japan (1), Netherlands (1)	20	2020-04-08 / Belgium	2020-12-26	401560
R	190	G	Germany (10), United States (9), Denmark (1)	20	2020-07-08 / United States	2021-03-01	718711
I	197	T	United States (10), Germany (6), United Kingdom (3), Italy (1)	20	2020-07-14 / United States	2020-12-22	294486
P	209	S	Denmark (11), United Kingdom (3), India (2), Mexico (2), Germany (1), Turkey (1)	20	2020-07-13 / India	2021-01-25	475208
D	215	A	Sweden (8), Denmark (6), United Kingdom (3), United States (3)	20	2021-01-11 / Denmark	2021-01-28	119294
S	221	A	United States (10), Turkey (5), United Kingdom (3), Italy (1), Mexico (1)	20	2020-03-02 / Italy	2021-03-08	913080
R	246	G	Ireland (8), United Kingdom (5), United States (3), Argentina (1), Italy (1), Slovakia (1), Spain (1)	20	2020-07-11 / Argentina	2021-02-16	627683
D	287	N	Denmark (9), Sri Lanka (4), United States (4), United Kingdom (3)	20	2020-03-27 / United States	2021-01-18	551727
P	337	S	United Kingdom (9), Netherlands (3), Ireland (2), Poland (2), Switzerland (2), United States (2)	20	2020-04-01 / Poland	2021-01-24	572841
A	344	T	United Kingdom (6), United States (4), India (3), Aruba (2), Belgium (1), Canada (1), Hong Kong (1), Panama (1), Switzerland (1)	20	2020-01-01 / United Kingdom	2020-12-20	437211
D	427	H	United Kingdom (9), Canada (4), Iran, Islamic Republic of (2), United States (2), India (1), Mexico (1), Sweden (1)	20	2020-08-04 / Sweden	2020-12-27	288230
N	440	T	United Kingdom (19), United States (1)	20	2020-09-10 / United Kingdom	2021-02-21	595554
H	519	P	United States (15), United Kingdom (2), Brazil (1), China (1), France (1)	20	2020-03-05 / China	2020-12-30	476231
K	529	E	United Kingdom (10), Denmark (8), United States (2)	20	2020-03-26 / United States	2021-02-06	676531
D	568	N	United States (8), United Kingdom (7), Germany (2), Denmark (1), Italy (1), Norway (1)	20	2020-09-21 / Denmark	2021-01-28	425281
T	572	A	Canada (6), Switzerland (5), United Kingdom (3), United States (3), Germany (2), Denmark (1)	20	2020-10-27 / Switzerland	2020-11-17	58724
V	615	A	United Kingdom (11), Sweden (5), Spain (2), Portugal (1), United States (1)	20	2020-03-20 / Spain	2021-02-24	815318
S	711	F	Germany (8), United Kingdom (7), United States (2), Denmark (1), Poland (1), Senegal (1)	20	2020-06-12 / Senegal	2020-12-31	360998
K	814	R	United Kingdom (7), Sweden (5), United States (5), Brazil (2), India (1)	20	2020-06-26 / United States	2020-12-21	308510
V	826	M	United States (18), United Kingdom (2)	20	2020-03-10 / United States	2020-06-09	114910
A	829	V	United Kingdom (8), United States (6), Germany (2), Spain (2), Australia (1), India (1)	20	2020-08-03 / Australia	2020-12-14	246090
A	831	T	Italy (17), Netherlands (1), Switzerland (1), United States (1)	20	2020-04-06 / Netherlands	NA	NA
D	839	V	Germany (9), Switzerland (5), Australia (1), Luxembourg (1), Russian Federation (1), Rwanda (1), South Africa (1), United States (1)	20	2020-07-16 / South Africa	2021-02-11	588709
E	868	G	United States (8), United Kingdom (6), Belgium (4), Canada (1), Germany (1)	20	2020-10-22 / United Kingdom	2021-01-19	310751
S	939	Y	United States (7), Austria (5), Brazil (3), Rwanda (2), Bangladesh (1), Belgium (1), Germany (1)	20	2020-05-23 / Bangladesh	2021-01-15	456726
V	1068	A	United States (12), Israel (4), Argentina (1), Netherlands (1), Spain (1), Switzerland (1)	20	2020-03-01 / Spain	2021-01-29	656587
E	1092	A	United States (18), Bahrain (1), United Kingdom (1)	20	2020-07-02 / United States	2021-02-26	706994
D	1118	V	Singapore (20)	20	2020-06-02 / Singapore	2020-06-15	11059
D	1127	A	Germany (12), Switzerland (3), Portugal (2), United Kingdom (2), Belgium (1)	20	2020-11-02 / United Kingdom	2021-03-01	564683
D	1146	G	United Kingdom (19), Qatar (1)	20	2020-04-20 / Qatar	2020-11-11	256776
D	1165	N	United States (16), United Kingdom (4)	20	2020-04-16 / United Kingdom	2021-02-27	783575
E	1202	G	United Kingdom (8), United States (6), Belgium (2), Ireland (1), Japan (1), Poland (1), Sweden (1)	20	2020-05-01 / Ireland	2021-02-08	630940
C	1247	S	United States (9), United Kingdom (5), Brazil (2), Belgium (1), Canada (1), Latvia (1), Namibia (1)	20	2020-05-02 / United Kingdom	2021-01-05	418091
D	1259	H	United States (10), France (3), United Kingdom (3), Mexico (2), Bangladesh (1), United Arab Emirates (1)	20	2020-03-12 / United States	2020-04-03	43856
F	2	S	United States (19)	19	2021-01-27 / United States	2021-03-05	262453
P	39	L	Canada (14), Belgium (1), Germany (1), Spain (1), United Kingdom (1), Zimbabwe (1)	19	2020-03-06 / Spain	NA	NA
K	41	R	Ireland (6), United States (6), Bulgaria (2), United Kingdom (2), Austria (1), Russian Federation (1), Spain (1)	19	2020-11-24 / United States	2021-02-25	477445
S	71	Y	United Kingdom (17), Hungary (1), Slovakia (1)	19	2020-04-19 / United Kingdom	2021-01-25	553094
E	96	V	Papua New Guinea (9), Germany (2), Spain (2), Turkey (2), United States (2), Argentina (1), Czechia (1)	19	2020-09-19 / Argentina	2020-12-25	230644
V	127	A	United States (13), Brazil (2), Israel (2), France (1), Singapore (1)	19	2020-04-08 / Singapore	2020-07-06	90244
N	137	K	United States (15), India (2), Brazil (1), Switzerland (1)	19	2020-08-02 / India	2021-01-11	369920
G	219	V	United States (7), Germany (5), France (2), Switzerland (2), Brazil (1), Not available (1), United Kingdom (1)	19	2020-04-12 / Not available	2021-02-14	695422
V	227	A	United States (14), India (3), Germany (1), Iran, Islamic Republic of (1)	19	2020-02-24 / Iran, Islamic Republic of	2020-08-11	180845
L	244	F	United Kingdom (12), India (2), Belgium (1), Botswana (1), Finland (1), Ireland (1), United States (1)	19	2020-04-17 / Finland	2020-11-05	244044
A	260	T	Portugal (7), Italy (5), United Kingdom (3), France (2), Iran, Islamic Republic of (1), United States (1)	19	2020-04-27 / Iran, Islamic Republic of	2021-03-02	791409
A	292	G	United States (19)	19	2021-01-17 / United States	2021-03-01	297055
L	293	F	United States (15), Germany (1), Mexico (1), Switzerland (1), United Kingdom (1)	19	2021-01-11 / Switzerland	2021-03-06	370775
E	309	G	Spain (13), United States (4), Japan (1), United Kingdom (1)	19	2020-11-15 / United States	2021-01-07	175702
N	394	T	Switzerland (18), United States (1)	19	2021-01-11 / Switzerland	2021-01-26	103970
G	413	W	United Kingdom (11), United States (4), Denmark (2), Belgium (1), Italy (1)	19	2020-09-14 / Denmark	2021-02-23	609103
A	435	S	Belgium (7), Japan (3), United Kingdom (3), Austria (1), Canada (1), Finland (1), Israel (1), Netherlands (1), Portugal (1)	19	2020-03-03 / Finland	2021-03-01	864857
G	485	S	Germany (9), United Kingdom (4), China (1), Iran, Islamic Republic of (1), Japan (1), Netherlands (1), Singapore (1), United States (1)	19	2020-02-06 / China	2021-02-10	735898
G	485	V	United Kingdom (9), United States (6), France (2), Denmark (1), Luxembourg (1)	19	2020-10-24 / United Kingdom	2021-02-12	466048
N	501	I	United States (9), Germany (6), Australia (1), Iceland (1), Jordan (1), United Kingdom (1)	19	2020-08-21 / United States	2021-02-10	545011
V	551	F	Denmark (4), Germany (4), France (2), United Kingdom (2), United States (2), Ireland (1), Japan (1), Luxembourg (1), Poland (1), Switzerland (1)	19	2020-04-04 / Japan	2020-12-30	429163
E	554	V	United States (12), Belgium (1), Denmark (1), Italy (1), Poland (1), Spain (1), Sweden (1), United Kingdom (1)	19	2020-04-14 / Italy	2020-12-19	368368
D	574	N	United States (8), United Kingdom (6), Netherlands (2), Belgium (1), Iran, Islamic Republic of (1), Italy (1)	19	2020-11-12 / United States	2021-02-06	374194
N	641	K	United States (19)	19	2020-12-03 / United States	2020-12-03	2257
I	651	V	Canada (7), United States (6), United Kingdom (4), India (1), United Arab Emirates (1)	19	2020-05-19 / United Arab Emirates	2020-12-08	292229
I	670	L	United Kingdom (16), Canada (1), Germany (1), India (1)	19	2020-04-20 / United Kingdom	2020-05-08	22104
S	698	A	United Kingdom (9), Canada (6), Slovenia (3), Denmark (1)	19	2020-03-30 / United Kingdom	2020-12-18	394809
E	780	A	United States (7), Germany (3), Italy (3), Australia (1), France (1), Luxembourg (1), Suriname (1), Switzerland (1), United Kingdom (1)	19	2020-06-27 / Suriname	2021-02-26	711869
E	780	K	Iran, Islamic Republic of (5), Spain (4), Russian Federation (3), United States (3), Finland (2), Belgium (1), Germany (1)	19	2020-05-10 / Iran, Islamic Republic of	2021-01-22	510536
Q	804	K	United States (8), Spain (5), Sweden (2), United Kingdom (2), Canada (1), Slovakia (1)	19	2020-03-27 / Sweden	2021-02-15	738294
Q	804	P	United States (10), Canada (6), Indonesia (1), Sweden (1), United Kingdom (1)	19	2020-06-12 / Canada	2021-03-12	823837
D	830	Y	United States (6), United Kingdom (5), Denmark (4), Russian Federation (2), France (1), Lithuania (1)	19	2020-03-13 / United States	2020-12-21	438074
I	834	S	United Kingdom (8), United States (5), Germany (4), India (1), Spain (1)	19	2020-07-22 / United States	2020-10-14	103993
W	886	L	United States (6), United Kingdom (5), Germany (2), Mexico (2), Denmark (1), France (1), Portugal (1), South Africa (1)	19	2020-07-28 / United States	2021-01-09	361646
E	918	A	Italy (17), Iran, Islamic Republic of (1), United States (1)	19	2020-04-27 / Iran, Islamic Republic of	2021-03-07	821938
D	950	A	Austria (15), United States (3), Germany (1)	19	2020-05-22 / United States	2021-01-18	475882
R	1014	T	United Kingdom (12), Italy (2), United States (2), Denmark (1), Russian Federation (1), Singapore (1)	19	2020-10-12 / United States	2021-01-09	270253
A	1016	V	United States (12), Austria (2), United Kingdom (2), Belgium (1), Mexico (1), Netherlands (1)	19	2020-12-14 / Mexico	2021-03-05	487145
N	1074	K	United Kingdom (10), United States (6), Canada (1), Germany (1), Israel (1)	19	2020-07-22 / United States	2021-02-26	688319
I	1130	L	United States (7), China (4), United Kingdom (4), Spain (2), Poland (1), Ukraine (1)	19	2020-03-18 / China	2021-01-07	503625
K	1181	N	United States (13), United Kingdom (3), India (1), Slovenia (1), South Africa (1)	19	2020-07-21 / South Africa	2021-01-11	381644
D	1199	G	Belgium (12), United States (3), Netherlands (2), Denmark (1), United Kingdom (1)	19	2020-11-08 / United Kingdom	2021-02-22	497929
C	1241	F	United States (6), Slovenia (3), Canada (2), India (2), Netherlands (2), Spain (2), South Africa (1), Switzerland (1)	19	2020-03-21 / United States	2021-01-05	488788
D	1257	E	United Kingdom (10), United States (4), Dominican Republic (2), Croatia (1), Germany (1), Viet Nam (1)	19	2020-05-05 / United Kingdom	2021-02-25	748395
S	12	C	United States (8), Sweden (6), Brazil (1), Italy (1), Spain (1), Switzerland (1)	18	2020-04-01 / United States	2021-02-04	654448
I	100	L	United Kingdom (9), United States (7), Romania (1), Spain (1)	18	2020-04-02 / Spain	2020-06-29	94617
E	132	D	Turkey (7), India (5), United States (2), France (1), Israel (1), Spain (1), United Kingdom (1)	18	2020-03-18 / United States	2021-03-02	860957
L	179	P	United Kingdom (5), Greece (4), United States (4), France (1), Germany (1), Netherlands (1), Spain (1), Switzerland (1)	18	2020-05-18 / United Kingdom	2021-01-18	479492
E	180	D	United States (9), United Kingdom (4), India (2), Brazil (1), Germany (1), Sweden (1)	18	2020-05-29 / United States	2021-02-05	590473
R	214	S	Germany (5), United Kingdom (4), Australia (2), Canada (2), United States (2), Denmark (1), France (1), Poland (1)	18	2020-08-11 / Australia	2021-02-18	611512
W	258	S	United States (6), United Kingdom (5), France (2), India (2), Germany (1), Kenya (1), Peru (1)	18	2020-04-20 / Kenya	2021-01-30	588072
T	315	I	United Kingdom (7), United States (5), Norway (3), Germany (2), Italy (1)	18	2020-05-04 / United States	2021-01-10	438929
N	317	S	Norway (10), Ireland (5), Malaysia (1), Spain (1), United States (1)	18	2020-04-02 / Malaysia	2021-02-27	808471
T	323	R	United Kingdom (13), Brazil (1), Canada (1), Germany (1), Japan (1), United States (1)	18	2020-03-12 / Germany	2021-01-21	597031
L	441	I	United States (14), France (1), Indonesia (1), Netherlands (1), Zambia (1)	18	2020-05-15 / United States	2021-02-02	582051
P	499	H	Luxembourg (7), United Kingdom (6), United States (2), Canada (1), Egypt (1), Poland (1)	18	2020-05-08 / Canada	2020-11-06	221702
V	503	A	United States (9), United Kingdom (4), Netherlands (3), Germany (1), Ireland (1)	18	2020-11-23 / United Kingdom	2021-02-24	473186
T	523	N	United Kingdom (15), Australia (1), France (1), United States (1)	18	2020-03-23 / Australia	2021-01-30	640249
N	536	S	United Kingdom (9), Iceland (7), Portugal (1), Sweden (1)	18	2020-10-03 / United Kingdom	2020-11-14	99176
N	556	D	United States (9), Denmark (3), Germany (3), Austria (1), Latvia (1), Switzerland (1)	18	2020-03-30 / Denmark	2021-01-24	577712
Q	607	R	United States (11), Germany (3), United Kingdom (2), Italy (1), Netherlands (1)	18	2020-05-11 / Netherlands	2021-01-22	510060
D	627	A	Spain (12), United States (3), France (1), India (1), Switzerland (1)	18	2020-04-25 / India	2021-01-18	501197
S	704	A	United Kingdom (7), Australia (4), Russian Federation (3), Bulgaria (1), Spain (1), Switzerland (1), United States (1)	18	2020-07-15 / Russian Federation	2021-01-30	509141
V	772	G	United Kingdom (10), Denmark (6), Mexico (2)	18	2020-10-29 / United Kingdom	2021-01-21	308512
V	826	G	Iran, Islamic Republic of (18)	18	2020-04-11 / Iran, Islamic Republic of	2020-06-24	72841
I	850	F	Switzerland (13), United States (2), Netherlands (1), United Arab Emirates (1), United Kingdom (1)	18	2020-03-11 / United Kingdom	2021-02-27	848607
L	865	F	United Kingdom (6), United States (4), Greece (2), Japan (2), Germany (1), India (1), Iran, Islamic Republic of (1), South Africa (1)	18	2020-04-27 / Iran, Islamic Republic of	2021-01-19	506513
I	896	T	Israel (5), Switzerland (5), United States (3), Croatia (1), Iran, Islamic Republic of (1), North Macedonia (1), Spain (1), United Kingdom (1)	18	2020-01-01 / United Kingdom	2021-01-08	523142
I	896	V	United States (13), France (3), Italy (1), United Kingdom (1)	18	2020-05-07 / United Kingdom	2021-02-16	683301
I	934	V	United States (5), Colombia (4), United Kingdom (3), Argentina (2), France (1), Italy (1), Sweden (1), Switzerland (1)	18	2020-06-15 / Colombia	2021-01-25	503748
S	940	A	United States (8), United Kingdom (4), Switzerland (3), Iceland (1), Indonesia (1), Spain (1)	18	2020-06-21 / United States	2020-11-12	205208
V	1061	I	United States (8), Ireland (4), United Kingdom (3), Germany (1), Russian Federation (1), Switzerland (1)	18	2020-04-08 / United Kingdom	2021-02-09	672070
A	1087	V	United Kingdom (5), United States (4), Australia (2), India (2), Belgium (1), France (1), Germany (1), Ireland (1), Not available (1)	18	2020-05-06 / Ireland	2021-01-10	436671
N	1192	S	United States (11), France (2), Spain (2), Iran, Islamic Republic of (1), Jordan (1), United Kingdom (1)	18	2020-04-28 / France	2021-02-17	700556
T	1238	N	United States (8), United Kingdom (4), Chile (2), Czechia (1), Denmark (1), India (1), Slovenia (1)	18	2020-04-10 / United Kingdom	2021-01-30	602916
T	20	P	United States (14), Germany (2), Panama (1)	17	2020-03-29 / Panama	2021-02-25	805926
S	71	A	United Kingdom (5), United States (4), Austria (3), Mexico (2), France (1), Germany (1), Slovenia (1)	17	2020-11-04 / United States	2021-02-13	445295
K	97	E	Denmark (9), United States (5), Angola (1), Spain (1), United Kingdom (1)	17	2020-04-16 / Denmark	2020-12-22	377739
Y	145	N	United States (5), Germany (2), Romania (2), Spain (2), Chile (1), China (1), Colombia (1), Denmark (1), United Arab Emirates (1), United Kingdom (1)	17	2020-05-18 / United Arab Emirates	2021-02-22	713744
E	156	K	Germany (9), United States (4), Switzerland (2), Iceland (1), United Kingdom (1)	17	2020-09-21 / Iceland	2021-02-22	592620
M	177	K	Germany (4), Denmark (2), Japan (2), Slovenia (2), United States (2), Cameroon (1), Colombia (1), Switzerland (1), Ukraine (1), United Kingdom (1)	17	2020-03-20 / United States	2021-01-18	565303
E	180	Q	United States (9), Germany (5), Sweden (1), Switzerland (1), United Kingdom (1)	17	2021-01-11 / United States	2021-02-17	254671
L	216	I	United States (5), Brazil (4), Canada (3), Germany (2), France (1), India (1), United Kingdom (1)	17	2020-04-02 / India	2020-10-16	224104
L	241	V	Italy (12), United Kingdom (4), Denmark (1)	17	2020-03-25 / United Kingdom	2021-02-26	821528
Y	266	C	United States (10), Netherlands (2), United Kingdom (2), Chile (1), Germany (1), Portugal (1)	17	2020-03-21 / Germany	2021-01-05	488788
D	294	N	United Kingdom (15), United States (2)	17	2020-10-15 / United States	2021-03-24	749653
V	308	I	United States (7), United Kingdom (5), Belgium (1), India (1), Ireland (1), Portugal (1), Switzerland (1)	17	2020-06-10 / United Kingdom	2021-02-08	601180
I	312	V	United Kingdom (10), United States (2), Canada (1), Germany (1), Ireland (1), Netherlands (1), Spain (1)	17	2020-03-03 / Spain	2021-01-10	529423
S	325	F	United Kingdom (8), United States (8), Germany (1)	17	2020-04-21 / United Kingdom	2021-01-18	506673
D	389	E	Ireland (10), United Kingdom (2), United States (2), Canada (1), France (1), Israel (1)	17	2020-04-11 / United Kingdom	2020-04-18	12279
G	413	R	United States (9), United Kingdom (4), Greece (2), Czechia (1), Germany (1)	17	2020-04-28 / United States	2021-02-26	763602
D	427	V	United Kingdom (14), Japan (2), United States (1)	17	2020-08-14 / Japan	2020-11-14	158239
G	447	S	United Kingdom (8), Czechia (4), Netherlands (2), Bulgaria (1), Denmark (1), Ireland (1)	17	2021-01-06 / Bulgaria	2021-02-23	316793
N	460	I	United States (9), Armenia (2), United Kingdom (2), Germany (1), Netherlands (1), Poland (1), Russian Federation (1)	17	2020-08-11 / Russian Federation	2021-01-09	347115
N	481	D	United Kingdom (13), India (3), United States (1)	17	2020-05-06 / United Kingdom	2020-08-14	90572
H	519	Q	United States (11), Australia (2), United Kingdom (2), Bulgaria (1), France (1)	17	2020-03-15 / United States	2021-03-16	962444
K	529	M	United Kingdom (9), United States (3), Bulgaria (2), Iran, Islamic Republic of (1), Poland (1), Slovenia (1)	17	2020-04-12 / United Kingdom	2020-11-16	284094
P	561	H	United States (12), Brazil (2), Germany (1), Qatar (1), Turkey (1)	17	2020-04-26 / Qatar	2021-01-08	439951
P	561	T	United States (11), Italy (4), Poland (1), United Kingdom (1)	17	2020-05-16 / Poland	2021-01-29	554899
S	596	I	United States (8), Gambia (3), Denmark (1), Finland (1), Germany (1), Netherlands (1), South Africa (1), United Kingdom (1)	17	2020-06-01 / United States	2020-09-24	119384
N	658	Y	United Kingdom (9), United States (5), Germany (1), Mexico (1), Spain (1)	17	2020-04-11 / United Kingdom	2020-04-29	25951
T	676	S	United States (7), Switzerland (6), United Kingdom (2), Denmark (1), Rwanda (1)	17	2020-04-06 / United States	2021-01-29	605717
E	780	V	Israel (6), United Kingdom (6), United States (4), Italy (1)	17	2020-03-17 / United States	2021-01-26	622855
P	809	R	France (13), United States (4)	17	2020-10-23 / United States	2021-01-25	344606
D	839	E	United States (8), Netherlands (2), United Kingdom (2), Denmark (1), Germany (1), Iran, Islamic Republic of (1), Mexico (1), Poland (1)	17	2020-02-27 / Netherlands	2021-03-03	882703
A	852	G	Belgium (9), Netherlands (8)	17	2020-10-08 / Belgium	2020-10-19	21470
T	912	I	United Kingdom (4), United States (3), Finland (2), Switzerland (2), France (1), Iceland (1), Italy (1), Japan (1), North Macedonia (1), South Africa (1)	17	2020-03-11 / Italy	2020-12-25	449426
S	940	Y	United States (12), Ireland (3), United Kingdom (2)	17	2020-08-27 / United States	2021-03-10	733249
E	1072	D	Japan (12), Turkey (3), Germany (1), Poland (1)	17	2020-11-28 / Japan	2021-01-15	192949
E	1092	D	Slovenia (6), United States (4), United Kingdom (2), Brazil (1), India (1), Japan (1), Netherlands (1), Spain (1)	17	2020-05-13 / Brazil	2021-01-05	408606
D	1127	Y	Denmark (4), Spain (4), United Kingdom (3), United States (3), Australia (2), Israel (1)	17	2020-04-17 / United Kingdom	2020-12-14	346684
T	1136	I	United States (12), United Kingdom (4), Switzerland (1)	17	2020-04-09 / United Kingdom	2021-02-10	678131
P	1143	S	United States (8), United Kingdom (3), Switzerland (2), Belgium (1), Denmark (1), Lithuania (1), Poland (1)	17	2020-03-23 / Belgium	2021-02-12	727493
G	1167	S	United States (7), United Kingdom (5), Belgium (2), Jordan (2), Mexico (1)	17	2020-03-28 / Jordan	2021-02-02	650007
I	1169	V	Germany (4), Turkey (4), United States (4), Singapore (2), Iceland (1), Slovakia (1), United Kingdom (1)	17	2020-03-05 / Iceland	2021-01-29	655658
Q	1208	E	United States (10), United Kingdom (4), Mexico (2), Spain (1)	17	2020-04-10 / Spain	2021-02-18	731925
L	1244	P	Australia (6), United States (3), Slovenia (2), United Kingdom (2), Canada (1), Ireland (1), Russian Federation (1), Spain (1)	17	2020-04-04 / Ireland	2020-12-16	375526
C	1248	R	United States (14), United Kingdom (2), Austria (1)	17	2020-03-05 / Austria	2021-01-27	640867
S	1249	F	United States (10), Montenegro (2), United Kingdom (2), Poland (1), Switzerland (1), Turkey (1)	17	2020-10-22 / United Kingdom	2021-02-27	573807
L	1265	P	United States (6), Canada (3), United Kingdom (3), Italy (2), New Zealand (1), Spain (1), Sweden (1)	17	2020-03-03 / Spain	2020-12-16	423168
F	2	V	Canada (9), United States (6), Morocco (1)	16	2020-05-05 / Morocco	NA	NA
V	16	A	United Kingdom (6), France (5), Netherlands (2), Iceland (1), Slovenia (1), United States (1)	16	2020-08-14 / Iceland	2021-01-12	363676
V	42	I	United States (5), Iran, Islamic Republic of (3), Ireland (2), United Kingdom (2), Germany (1), Italy (1), Rwanda (1), Switzerland (1)	16	2020-06-18 / United States	2021-01-10	403761
V	83	A	United States (14), Canada (1), United Kingdom (1)	16	2020-05-07 / Canada	2020-12-21	349053
K	113	N	United Kingdom (8), Denmark (1), Ghana (1), Iran, Islamic Republic of (1), Luxembourg (1), Not available (1), Spain (1), Thailand (1), United States (1)	16	2020-03-26 / Luxembourg	2021-02-14	729230
C	136	F	United States (7), United Kingdom (3), Denmark (1), France (1), Israel (1), Not available (1), Russian Federation (1), South Africa (1)	16	2020-04-25 / United Kingdom	2021-01-14	476392
E	154	D	United States (11), United Kingdom (4), Spain (1)	16	2020-08-28 / United Kingdom	2021-02-01	478209
E	154	V	United States (9), Mexico (6), Germany (1)	16	2020-04-22 / United States	2021-01-28	572133
V	171	L	France (8), Slovenia (3), United States (3), Switzerland (1), United Kingdom (1)	16	2021-01-28 / United States	2021-02-28	214515
Q	173	P	United States (16)	16	2020-10-16 / United States	2020-10-19	6441
I	197	N	United Kingdom (12), Canada (1), Israel (1), Japan (1), United States (1)	16	2020-12-29 / Israel	2021-02-21	338893
K	202	R	Canada (9), United Kingdom (3), United States (3), Argentina (1)	16	2020-04-16 / United Kingdom	NA	NA
I	231	T	United States (8), Switzerland (3), Brazil (2), Denmark (1), Norway (1), United Kingdom (1)	16	2020-03-29 / United States	2021-01-10	495191
Q	271	E	United States (11), Spain (4), Netherlands (1)	16	2020-11-13 / United States	2021-02-12	414772
R	273	M	United Kingdom (6), United States (3), China (1), France (1), Ireland (1), Japan (1), Luxembourg (1), Netherlands (1), Spain (1)	16	2020-02-18 / China	2021-01-26	634183
F	318	L	Switzerland (6), United States (2), Finland (1), Germany (1), India (1), Mexico (1), Paraguay (1), South Africa (1), Spain (1), United Kingdom (1)	16	2020-03-16 / Germany	2021-01-20	586747
T	333	I	United Kingdom (5), United States (5), Switzerland (2), Australia (1), Germany (1), Qatar (1), South Africa (1)	16	2020-04-10 / United Kingdom	2021-01-17	513226
E	340	K	Canada (7), United States (7), United Kingdom (2)	16	2020-03-31 / Canada	2021-01-17	533339
N	450	D	United States (7), United Kingdom (4), Zimbabwe (4), Russian Federation (1)	16	2020-07-14 / United Kingdom	2021-02-15	617014
T	523	I	United Kingdom (6), United States (5), India (2), Denmark (1), Italy (1), Japan (1)	16	2020-06-23 / India	2021-02-19	666531
T	572	N	United States (6), United Kingdom (4), Singapore (2), Australia (1), Brazil (1), Japan (1), Luxembourg (1)	16	2020-06-10 / Brazil	2021-02-14	639643
R	577	C	United Kingdom (8), United States (5), Denmark (1), Germany (1), South Africa (1)	16	2020-03-18 / United Kingdom	2021-01-04	488401
Q	613	R	United Arab Emirates (10), Belgium (2), United Kingdom (2), Israel (1), Italy (1)	16	2020-04-22 / United Kingdom	2020-10-26	212634
A	668	V	United States (7), Canada (2), Denmark (2), Mexico (2), United Kingdom (2), Japan (1)	16	2020-03-20 / United States	2021-01-20	578577
N	679	Y	United States (11), Canada (1), Italy (1), Papua New Guinea (1), Slovakia (1), United Kingdom (1)	16	2020-09-01 / Papua New Guinea	2021-01-03	288704
Q	690	L	Nigeria (5), Israel (2), Portugal (2), Denmark (1), India (1), Japan (1), Saudi Arabia (1), Turkey (1), United Kingdom (1), United States (1)	16	2020-03-17 / Israel	2020-11-10	316813
K	790	N	United States (9), United Kingdom (6), Switzerland (1)	16	2020-04-17 / United Kingdom	2021-02-24	762091
P	792	R	United States (14), Denmark (1), Italy (1)	16	2020-03-21 / Italy	2021-01-28	630509
P	812	Q	Australia (6), United States (4), Turkey (2), Germany (1), Indonesia (1), Iran, Islamic Republic of (1), Luxembourg (1)	16	2020-07-25 / Iran, Islamic Republic of	2020-12-01	217692
L	828	F	Ireland (7), Germany (6), United Kingdom (3)	16	2020-11-12 / United Kingdom	2021-03-08	582750
L	849	P	India (13), Iran, Islamic Republic of (1), Spain (1), United Kingdom (1)	16	2020-05-01 / India	2020-06-20	41070
I	850	V	United Kingdom (6), United States (2), Brazil (1), Canada (1), India (1), Indonesia (1), Japan (1), Luxembourg (1), South Africa (1), Switzerland (1)	16	2020-08-09 / Brazil	2021-01-15	386763
F	855	L	United States (5), United Kingdom (4), Ireland (3), Latvia (1), Portugal (1), Switzerland (1), Thailand (1)	16	2020-04-06 / Ireland	2020-12-12	356215
S	940	T	United States (10), France (2), Japan (2), Taiwan, Province of China (1), United Kingdom (1)	16	2020-03-20 / Taiwan, Province of China	2021-02-26	830639
V	952	F	Sweden (6), United Kingdom (6), China (1), India (1), Turkey (1), United States (1)	16	2020-02-02 / China	2021-01-26	634393
Q	954	L	United Kingdom (5), United States (5), Germany (2), Switzerland (2), Austria (1), Finland (1)	16	2020-03-16 / United States	2021-02-14	748696
T	961	A	United Kingdom (6), Belgium (3), United States (3), Denmark (2), Norway (1), Spain (1)	16	2020-03-30 / United Kingdom	2021-01-25	589792
T	1009	S	Canada (9), United Kingdom (3), United States (2), Denmark (1), Spain (1)	16	2020-05-13 / United Kingdom	2020-09-14	118003
T	1077	I	Brazil (8), Netherlands (2), United Kingdom (2), Germany (1), India (1), Latvia (1), United States (1)	16	2020-04-03 / Germany	2020-10-01	194601
A	1080	S	United States (6), United Kingdom (5), India (4), Qatar (1)	16	2020-08-03 / India	2021-02-03	518600
V	1094	A	United States (6), Germany (4), Netherlands (2), United Kingdom (2), Russian Federation (1), Switzerland (1)	16	2020-06-22 / United States	2021-01-19	459218
T	1116	I	United States (6), United Kingdom (3), Canada (1), Denmark (1), Egypt (1), France (1), Norway (1), Poland (1), Switzerland (1)	16	2020-04-16 / United Kingdom	2021-01-13	483152
D	1153	A	Egypt (4), Estonia (2), France (2), Germany (2), United States (2), Australia (1), Brazil (1), Paraguay (1), Switzerland (1)	16	2020-04-03 / Australia	2021-02-17	738737
H	1159	L	United Kingdom (12), United States (2), France (1), Italy (1)	16	2020-02-24 / Italy	2020-12-19	433736
E	1202	D	United Kingdom (15), South Africa (1)	16	2020-07-03 / South Africa	2020-11-05	172337
F	1220	L	United States (5), Australia (3), United Kingdom (3), Germany (2), Austria (1), India (1), Netherlands (1)	16	2020-03-20 / Australia	2021-01-24	597016
L	1234	F	United States (5), United Kingdom (4), Canada (3), Belgium (1), Netherlands (1), Singapore (1), Switzerland (1)	16	2020-09-28 / United States	2021-02-21	572636
S	1242	T	United States (7), United Kingdom (5), Brazil (4)	16	2020-07-03 / United States	2020-11-04	169296
S	1249	Y	Singapore (13), United Kingdom (2), United States (1)	16	2020-05-08 / Singapore	2020-07-25	67936
V	1268	A	United States (8), United Kingdom (6), Norway (1), Switzerland (1)	16	2020-06-28 / United States	2020-11-13	201248
V	3	F	United States (7), Spain (3), United Kingdom (2), Australia (1), Denmark (1), Israel (1)	15	2020-03-26 / Spain	2021-01-20	567281
P	9	Q	Germany (6), United Kingdom (4), India (1), Japan (1), Switzerland (1), United States (1), NA (1)	15	2020-04-09 / India	2021-03-08	856063
L	18	R	United States (14), Slovenia (1)	15	2020-08-30 / United States	2021-03-02	674571
R	34	C	United States (7), Iran, Islamic Republic of (2), United Kingdom (2), Denmark (1), France (1), Germany (1), India (1)	15	2020-06-21 / United States	2021-02-07	579234
S	45	F	United States (7), Germany (4), Austria (1), Belgium (1), Switzerland (1), United Kingdom (1)	15	2020-04-13 / Belgium	2021-02-02	619752
H	69	D	Denmark (7), United States (4), Finland (1), Germany (1), Slovenia (1), Sweden (1)	15	2020-05-19 / Sweden	2021-01-11	435911
G	72	W	United Kingdom (8), France (2), Netherlands (2), United States (2), Spain (1)	15	2020-03-09 / Netherlands	2021-01-02	484895
P	85	L	United Kingdom (9), United States (4), Finland (1), Japan (1)	15	2020-12-17 / United States	2021-02-06	281160
I	101	V	United Kingdom (6), Spain (4), United States (2), Australia (1), Mexico (1), New Zealand (1)	15	2020-03-03 / New Zealand	2020-11-25	367230
V	126	F	United States (10), United Kingdom (4), France (1)	15	2020-01-01 / United States	2020-12-03	385653
V	130	A	Czechia (7), United States (6), Netherlands (1), United Kingdom (1)	15	2020-04-20 / United States	2021-02-23	750431
P	139	S	United States (6), United Kingdom (3), Germany (1), Singapore (1), South Africa (1), Spain (1), Switzerland (1), Turkey (1)	15	2020-05-12 / United Kingdom	2021-02-16	679486
N	164	I	Italy (4), Japan (4), United States (3), Canada (1), Saudi Arabia (1), Singapore (1), United Kingdom (1)	15	2020-04-13 / Saudi Arabia	2021-02-10	672288
R	190	W	United States (9), United Kingdom (6)	15	2021-02-06 / United Kingdom	2021-03-11	235823
I	203	L	Italy (5), Netherlands (4), United States (3), Iran, Islamic Republic of (1), Senegal (1), United Kingdom (1)	15	2020-03-31 / Senegal	2021-02-18	752038
P	230	L	Germany (10), United States (3), Cambodia (1), Netherlands (1)	15	2020-11-09 / Cambodia	NA	NA
K	278	R	Germany (10), Luxembourg (3), Italy (1), United Kingdom (1)	15	2020-10-26 / Luxembourg	2021-03-08	627901
E	324	D	United States (8), Mexico (3), Brazil (2), Turkey (1), United Kingdom (1)	15	2020-03-12 / United States	2021-02-01	671429
P	337	T	Denmark (5), United Kingdom (4), Belgium (2), Chile (1), India (1), Japan (1), United States (1)	15	2020-03-26 / Japan	2021-02-15	740574
A	348	V	Austria (4), Germany (4), United States (4), United Kingdom (2), Australia (1)	15	2020-05-14 / Austria	2021-02-08	619248
Y	351	F	United Kingdom (13), Poland (1), United States (1)	15	2020-07-03 / United States	2021-03-04	747357
S	359	T	Denmark (4), Sweden (4), Bangladesh (3), Mexico (3), Italy (1)	15	2020-10-05 / Bangladesh	2021-02-15	525180
F	374	L	United States (8), United Kingdom (4), Brazil (1), Germany (1), Poland (1)	15	2020-04-02 / Germany	2021-02-21	763400
S	375	F	United States (7), United Kingdom (4), Australia (1), France (1), Japan (1), Luxembourg (1)	15	2020-07-06 / Australia	2021-02-08	574658
R	408	G	United States (7), United Kingdom (3), New Zealand (2), Belgium (1), Germany (1), Italy (1)	15	2020-03-20 / Germany	2021-03-26	1003528
V	445	F	Singapore (5), United States (4), United Kingdom (2), Angola (1), Denmark (1), Peru (1), Sweden (1)	15	2020-04-01 / Peru	2021-02-08	677888
G	447	V	United Kingdom (10), United States (2), Belgium (1), France (1), Italy (1)	15	2020-12-15 / United States	2021-02-23	407377
F	456	L	United States (8), United Kingdom (3), Canada (1), Denmark (1), Lithuania (1), Not available (1)	15	2020-02-19 / Not available	2021-01-20	595863
I	472	T	United Kingdom (7), Italy (4), Spain (2), Thailand (1), United States (1)	15	2020-05-05 / United States	2021-02-12	656911
P	479	H	Luxembourg (6), France (3), United States (3), Switzerland (1), United Arab Emirates (1), United Kingdom (1)	15	2020-07-04 / United States	2020-11-02	162959
Q	498	H	United States (13), Iran, Islamic Republic of (2)	15	2020-07-06 / Iran, Islamic Republic of	2020-07-08	3318
L	518	P	United States (9), Netherlands (3), United Kingdom (2), Ireland (1)	15	2020-11-04 / United Kingdom	2021-03-12	635621
N	542	D	United Kingdom (15)	15	2021-03-09 / United Kingdom	2021-03-21	82868
D	586	E	United States (9), Portugal (3), Iran, Islamic Republic of (1), Italy (1), United Kingdom (1)	15	2020-04-06 / Italy	2020-11-24	314819
T	618	R	United Kingdom (7), South Africa (3), Netherlands (2), United States (2), Bulgaria (1)	15	2020-10-04 / South Africa	2020-11-17	105468
T	638	S	United States (13), Germany (1), India (1)	15	2020-06-17 / India	2021-03-15	836392
H	655	R	United States (8), Singapore (2), United Kingdom (2), Canada (1), Ghana (1), Turkey (1)	15	2020-03-19 / Singapore	2021-01-11	524584
V	656	I	Israel (7), United Kingdom (4), Germany (2), United States (2)	15	2020-12-20 / United Kingdom	2021-02-15	335345
T	678	A	United States (7), Germany (2), India (2), Peru (2), Italy (1), Netherlands (1)	15	2020-09-09 / India	2021-01-24	404071
E	702	V	Belgium (6), United States (6), France (1), India (1), South Africa (1)	15	2020-10-06 / India	2021-02-10	488865
D	737	Y	United Kingdom (7), United States (7), Italy (1)	15	2020-04-01 / Italy	2020-12-03	343232
K	814	E	Spain (4), United Kingdom (4), Slovenia (2), United States (2), India (1), Mexico (1), North Macedonia (1)	15	2020-03-17 / United Kingdom	2021-02-11	731485
T	827	S	United States (12), Denmark (2), United Kingdom (1)	15	2020-06-13 / United States	2020-08-21	70716
D	839	N	United States (4), United Kingdom (3), Australia (2), Colombia (1), Denmark (1), Morocco (1), Poland (1), Sweden (1), Togo (1)	15	2020-03-25 / United Kingdom	2021-01-26	607781
A	846	T	United States (8), United Kingdom (4), Germany (2), Netherlands (1)	15	2020-10-15 / United States	2021-02-11	479209
P	863	H	Iran, Islamic Republic of (14), United Kingdom (1)	15	2020-03-20 / Iran, Islamic Republic of	2020-05-10	80050
P	863	S	United States (7), United Kingdom (3), Canada (1), Denmark (1), France (1), India (1), New Zealand (1)	15	2020-06-27 / United States	2021-02-14	621756
L	865	P	United Kingdom (12), Germany (1), Italy (1), United States (1)	15	2020-01-01 / United Kingdom	2020-04-06	54572
D	867	Y	United States (8), United Kingdom (5), Germany (2)	15	2020-11-29 / Germany	2021-02-14	385389
S	943	N	United Kingdom (9), France (2), New Zealand (2), Australia (1), Italy (1)	15	2020-09-03 / Italy	2021-03-27	818471
[truncated: 3,729 more rows]
